# Supplementary material for: Age and sex associations of SARS-CoV-2 antibody responses post BNT162b2 vaccination in healthcare workers: A mixed effects model across two vaccination periods
Source: PLoS One. 2022 Apr 29;17(4):e0266958. doi: 10.1371/journal.pone.0266958 (PMC9053797; doi:10.1371/journal.pone.0266958)
Supplement: S1 File — (XLSX) [file pone.0266958.s004.xlsx]

## Sheet: ARTA
ind_id	NUMBER	Gender	AGE	Period	Smoking	Alcohol	Titer	Presence_of_Symptoms	Drugs	DIZZINESS	HEADACHES	CHILLS	REGIONAL_PAIN	DIARRHEA	WHEEZINESS	MYALGIAS	ARTHRALGIAS	FEVER	DROWSINESS	VOMITING	NAUSEA	FATIGUE	SWOLLEN_LYMPH NODES	REGIONAL_EDEMA
1	1	FEMALE	49	First	YES	NO	4083	No	Yes	No	No	No	No	No	No	No	No	No	No	No	No	No	No	No
2	2	MALE	60	First	NO	NO	21994	Yes	No	No	No	No	Yes	No	No	No	No	No	No	No	No	No	No	No
3	3	MALE	45	First	NO	NO	5780	No	Yes	No	No	No	No	No	No	No	No	No	No	No	No	No	No	No
4	4	FEMALE	55	First	NO	NO	9536	Yes	No	Yes	No	No	Yes	No	No	No	No	No	No	No	No	Yes	No	No
5	5	MALE	55	First	NO	NO	18781	Yes	No	No	Yes	No	No	No	No	No	No	No	No	No	No	No	No	No
6	6	FEMALE	59	First	NO	NO	14050	No	Yes	No	No	No	No	No	No	No	No	No	No	No	No	No	No	No
7	7	MALE	59	First	NO	NO	18247	No	No	No	No	No	No	No	No	No	No	No	No	No	No	No	No	No
8	8	FEMALE	48	First	NO	NO	29066	Yes	No	No	No	No	Yes	No	No	No	No	No	No	No	No	No	No	No
9	9	FEMALE	49	First	NO	NO	26096	Yes	Yes	No	No	No	Yes	No	No	No	No	No	No	No	No	No	No	No
10	10	MALE	65	First	NO	NO	8930	No	No	No	No	No	No	No	No	No	No	No	No	No	No	No	No	No
11	11	MALE	55	First	NO	NO	10109	Yes	No	No	No	No	Yes	No	No	No	No	No	No	No	No	No	No	No
12	12	FEMALE	50	First	NO	NO	25909	Yes	No	No	No	No	Yes	No	No	No	No	No	No	No	No	No	No	No
13	13	MALE	50	First	NO	NO	36525	No	No	No	No	No	No	No	No	No	No	No	No	No	No	No	No	No
14	14	MALE	48	First	NO	YES	12015	No	Yes	No	No	No	No	No	No	No	No	No	No	No	No	No	No	No
15	15	FEMALE	39	First	YES	NO	13878	Yes	No	No	No	No	Yes	No	No	No	No	No	No	No	No	No	No	No
16	16	FEMALE	50	First	NO	NO	33768	Yes	Yes	No	No	No	Yes	No	No	No	No	No	No	No	No	No	No	No
17	17	MALE	53	First	NO	NO	11395	No	No	No	No	No	No	No	No	No	No	No	No	No	No	No	No	No
18	18	FEMALE	41	First	NO	NO	56434	No	No	No	No	No	No	No	No	No	No	No	No	No	No	No	No	No
19	19	FEMALE	48	First	NO	NO	30477	No	Yes	No	No	No	No	No	No	No	No	No	No	No	No	No	No	No
20	20	FEMALE	38	First	NO	NO	37168	Yes	No	No	No	No	No	No	No	No	No	No	No	No	No	Yes	No	No
21	21	MALE	45	First	NO	NO	39791	No	No	No	No	No	No	No	No	No	No	No	No	No	No	No	No	No
22	22	FEMALE	53	First	NO	NO	39888	No	No	No	No	No	No	No	No	No	No	No	No	No	No	No	No	No
23	23	FEMALE	39	First	NO	NO	27369	No	Yes	No	No	No	No	No	No	No	No	No	No	No	No	No	No	No
24	24	FEMALE	51	First	NO	NO	46176	Yes	Yes	No	No	No	Yes	No	No	No	No	No	No	No	No	No	No	No
25	25	FEMALE	48	First	YES	NO	28563	Yes	No	No	Yes	No	No	No	No	No	No	No	No	No	No	No	No	No
26	26	FEMALE	55	First	YES	NO	44468	Yes	Yes	No	Yes	No	Yes	No	No	No	No	No	No	No	No	No	No	No
27	27	MALE	58	First	NO	NO	71966	No	No	No	No	No	No	No	No	No	No	No	No	No	No	No	No	No
28	28	FEMALE	46	First	NO	NO	27952	No	No	No	No	No	No	No	No	No	No	No	No	No	No	No	No	No
29	29	FEMALE	40	First	NO	NO	33116	No	No	No	No	No	No	No	No	No	No	No	No	No	No	No	No	No
30	30	FEMALE	46	First	NO	NO	50421	Yes	No	No	No	No	Yes	No	No	No	No	No	No	No	No	No	No	No
31	31	FEMALE	49	First	NO	NO	41492	Yes	Yes	No	No	No	Yes	No	No	No	No	No	No	No	No	No	No	No
32	32	FEMALE	56	First	NO	NO	47733	No	No	No	No	No	No	No	No	No	No	No	No	No	No	No	No	No
33	33	MALE	51	First	NO	NO	39749	Yes	Yes	Yes	No	No	Yes	No	No	No	No	No	No	No	No	No	No	No
34	34	FEMALE	48	First	NO	NO	41990	Yes	Yes	No	No	No	Yes	No	No	No	No	No	No	No	No	No	No	No
35	35	FEMALE	55	First	NO	NO	39579	Yes	No	No	No	No	Yes	No	No	No	No	No	No	No	No	No	No	No
36	36	FEMALE	27	First	NO	NO	80310	Yes	No	No	Yes	No	Yes	No	No	No	No	No	No	No	No	No	No	No
37	37	MALE	51	First	NO	NO	32235	Yes	No	No	No	No	Yes	No	No	No	No	No	No	No	No	No	No	No
38	38	MALE	48	First	NO	NO	32945	Yes	No	No	Yes	No	No	No	No	No	No	No	No	No	No	No	No	No
39	39	FEMALE	49	First	NO	NO	59239	No	Yes	No	No	No	No	No	No	No	No	No	No	No	No	No	No	No
40	40	FEMALE	54	First	NO	NO	65744	No	Yes	No	No	No	No	No	No	No	No	No	No	No	No	No	No	No
41	41	FEMALE	45	First	NO	NO	68734	No	Yes	No	No	No	No	No	No	No	No	No	No	No	No	No	No	No
42	42	FEMALE	48	First	NO	NO	40010	No	Yes	No	No	No	No	No	No	No	No	No	No	No	No	No	No	No
43	43	FEMALE	53	First	NO	NO	106885	No	Yes	No	No	No	No	No	No	No	No	No	No	No	No	No	No	No
44	44	FEMALE	50	First	NO	NO	47992	Yes	No	No	No	No	Yes	No	No	No	No	No	No	No	No	No	No	No
45	45	FEMALE	52	First	NO	NO	36153	No	No	No	No	No	No	No	No	No	No	No	No	No	No	No	No	No
46	46	MALE	55	First	NO	NO	41804	Yes	No	No	Yes	Yes	No	No	No	No	No	No	No	No	No	No	No	No
47	47	MALE	41	First	NO	NO	67479	Yes		No	No	No	Yes	No	No	No	No	No	No	No	No	No	No	No
48	48	FEMALE	32	First	YES	YES	51085	No	No	No	No	No	No	No	No	No	No	No	No	No	No	No	No	No
49	49	FEMALE	51	First	YES	NO	85137	No	Yes	No	No	No	No	No	No	No	No	No	No	No	No	No	No	No
50	50	MALE	57	First	YES	NO	86819	Yes	No	No	No	No	Yes	No	No	No	No	No	No	No	No	No	No	No
51	51	FEMALE	44	First	NO	NO	89841	No	Yes	No	No	No	No	No	No	No	No	No	No	No	No	No	No	No
52	52	FEMALE	45	First	NO	NO	60611	Yes	No	No	No	Yes	No	No	No	No	No	No	No	No	No	No	No	No
53	53	FEMALE	41	First	NO	NO	58628	Yes	Yes	Yes	No	No	Yes	No	No	No	No	No	Yes	No	No	No	No	No
54	54	FEMALE	42	First	NO	NO	77927	Yes	No	No	No	No	Yes	No	No	No	No	No	No	No	No	No	No	No
55	55	FEMALE	55	First	NO	NO	42129	Yes	Yes	No	No	No	Yes	No	No	No	No	No	No	No	No	No	No	No
56	56	FEMALE	54	First	YES	NO	57637	No	No	No	No	No	No	No	No	No	No	No	No	No	No	No	No	No
57	57	FEMALE	53	First	NO	YES	62765	No	Yes	No	No	No	No	No	No	No	No	No	No	No	No	No	No	No
58	58	MALE	47	First	NO	NO	58059	Yes	Yes	No	No	No	Yes	No	No	No	No	No	No	No	No	No	No	No
59	59	FEMALE	49	First	NO	NO	80343	Yes	No	No	No	No	Yes	No	No	No	No	No	No	Yes	No	No	No	No
60	60	FEMALE	43	First	YES	NO	72937	No	No	No	No	No	No	No	No	No	No	No	No	No	No	No	No	No
61	61	FEMALE	64	First	NO	YES	65743	Yes	No	No	No	No	Yes	No	No	No	No	No	No	No	No	No	No	No
62	62	MALE	62	First	NO	NO	61985	No	No	No	No	No	No	No	No	No	No	No	No	No	No	No	No	No
63	63	FEMALE	43	First	NO	NO	87721	Yes	No	No	No	No	Yes	No	No	No	No	No	No	No	No	No	No	No
64	64	FEMALE	43	First	NO	NO	91582	Yes	No	No	No	No	Yes	No	No	No	No	No	No	No	No	No	No	No
65	65	FEMALE	44	First	YES	NO	57638	Yes	Yes	No	No	No	Yes	No	No	No	No	No	No	No	No	No	No	No
66	66	MALE	35	First	YES	YES	75857	Yes	No	No	Yes	No	No	No	No	No	No	No	No	No	No	No	No	No
67	67	FEMALE	54	First	NO	NO	58410	No	Yes	No	No	No	No	No	No	No	No	No	No	No	No	No	No	No
68	68	FEMALE	58	First	NO	NO	82525	Yes	Yes	No	No	No	Yes	No	No	No	No	No	No	No	No	No	No	No
69	69	FEMALE	47	First	NO	NO	65363	No	No	No	No	No	No	No	No	No	No	No	No	No	No	No	No	No
70	70	MALE	61	First	NO	NO	63362	No	No	No	No	No	No	No	No	No	No	No	No	No	No	No	No	No
71	71	FEMALE	49	First	NO	NO	93024	Yes	Yes	No	No	No	Yes	No	No	No	No	No	No	No	No	No	No	No
72	72	FEMALE	55	First	NO	NO	61111	Yes	Yes	No	No	No	Yes	No	No	No	No	No	No	No	No	No	No	No
73	73	FEMALE	26	First	NO	NO	78555	Yes	No	No	Yes	No	No	No	No	No	No	Yes	No	No	No	Yes	No	No
74	74	MALE	58	First	YES	NO	97168	Yes	No	No	No	No	Yes	No	No	No	No	No	No	No	No	No	No	No
75	75	MALE	49	First	NO	NO	88865	Yes	No	No	Yes	No	No	No	No	No	No	No	No	No	No	No	No	No
76	76	FEMALE	39	First	YES	NO	64320	Yes	No	No	No	No	Yes	No	No	No	No	No	No	No	No	No	No	No
77	77	FEMALE	61	First	NO	NO	63626	Yes	Yes	No	No	No	Yes	No	No	No	No	No	No	No	No	No	No	No
78	78	MALE	64	First	NO	NO	91351	No	Yes	No	No	No	No	No	No	No	No	No	No	No	No	No	No	No
79	79	FEMALE	44	First	NO	NO	100099	No	No	No	No	No	No	No	No	No	No	No	No	No	No	No	No	No
80	80	FEMALE	53	First	NO	NO	78800	Yes	Yes	No	No	No	Yes	No	No	No	No	No	No	No	No	No	No	No
81	81	FEMALE	44	First	NO	NO	94773	Yes	No	No	No	No	Yes	No	No	No	No	No	No	No	No	No	No	No
82	82	FEMALE	49	First	NO	NO	90465	No	No	No	No	No	No	No	No	No	No	No	No	No	No	No	No	No
83	83	FEMALE	49	First	NO	NO	80164	Yes	No	No	No	No	Yes	Yes	No	No	No	No	No	No	No	Yes	No	No
84	84	FEMALE	28	First	NO	NO	104204	No	No	No	No	No	No	No	No	No	No	No	No	No	No	No	No	No
85	85	FEMALE	44	First	NO	NO	92792	Yes	Yes	No	No	No	Yes	No	No	No	No	No	No	No	No	No	No	No
86	86	FEMALE	55	First	NO	NO	93958	No	No	No	No	No	No	No	No	No	No	No	No	No	No	No	No	No
87	87	FEMALE	51	First	NO	NO	112329	Yes	Yes	No	No	No	Yes	No	No	No	No	No	No	No	No	No	No	No
88	88	FEMALE	50	First	NO	NO	97529	Yes	Yes	No	No	No	No	No	No	No	No	No	No	No	No	No	No	Yes
89	89	FEMALE	26	First	NO	YES	107000	No	Yes	No	No	No	No	No	No	No	No	No	No	No	No	No	No	No
90	90	MALE	28	First	NO	NO	101341	Yes	No	No	No	No	No	No	No	Yes	No	No	No	No	No	No	No	No
91	91	FEMALE	49	First	NO	NO	120065	Yes	Yes	No	Yes	No	No	No	No	No	No	No	No	No	No	No	No	No
92	92	FEMALE	53	First	YES	NO	82467	Yes	Yes	No	No	No	Yes	No	No	No	No	No	No	No	No	No	No	No
93	93	FEMALE	51	First	NO	NO	107495	No	No	No	No	No	No	No	No	No	No	No	No	No	No	No	No	No
94	94	FEMALE	43	First	NO	NO	98348	Yes	No	No	No	No	No	No	No	No	No	No	No	No	No	No	No	No
95	95	FEMALE	47	First	NO	NO	112756	Yes	No	No	No	No	No	No	No	No	Yes	No	No	No	No	No	No	No
96	96	FEMALE	54	First	NO	NO	107729	Yes	No	No	No	No	No	Yes	No	Yes	Yes	No	No	No	No	No	No	No
97	97	FEMALE	25	First	NO	NO	92569	Yes	No	No	No	No	No	No	No	No	No	Yes	No	No	No	No	No	No
98	98	MALE	26	First	NO	NO	92288	No	No	No	No	No	No	No	No	No	No	No	No	No	No	No	No	No
99	99	MALE	26	First	YES	YES	95948	No	No	No	No	No	No	No	No	No	No	No	No	No	No	No	No	No
100	100	MALE	62	First	NO	NO	24292	No	Yes	No	No	No	No	No	No	No	No	No	No	No	No	No	No	No
101	101	FEMALE	46	First	NO	NO	109752	Yes	No	No	No	No	No	No	No	No	No	Yes	No	No	No	No	No	No
102	102	FEMALE	57	First	NO	NO	109454	No	No	No	No	No	No	No	No	No	No	No	No	No	No	No	No	No
103	103	MALE	52	First	NO	NO	102790	Yes	Yes	No	No	No	Yes	No	No	No	No	No	No	No	No	No	No	No
104	104	MALE	30	First	NO	NO	139208	Yes	No	No	No	No	Yes	No	No	No	No	No	No	No	No	No	No	No
105	105	MALE	42	First	NO	YES	104126	No	No	No	No	No	No	No	No	No	No	No	No	No	No	No	No	No
106	106	FEMALE	60	First	NO	NO	118886	No	No	No	No	No	No	No	No	No	No	No	No	No	No	No	No	No
107	107	FEMALE	61	First	NO	NO	93533	Yes	Yes	No	No	No	Yes	No	No	No	No	No	No	No	No	No	No	No
108	108	FEMALE	48	First	NO	NO	110614	Yes	No	No	No	No	Yes	No	No	No	No	No	No	No	No	No	No	No
109	109	MALE	27	First	NO	NO	115750	No	No	No	No	No	No	No	No	No	No	No	No	No	No	No	No	No
110	110	FEMALE	62	First	NO	NO	130960	Yes	Yes	No	Yes	No	No	No	No	No	No	No	No	No	No	No	No	No
111	111	MALE	47	First	YES	YES	69290	Yes	No	No	No	No	No	No	No	No	No	No	No	No	No	Yes	No	No
112	112	MALE	34	First	NO	NO	59139	No	No	No	No	No	No	No	No	No	No	No	No	No	No	No	No	No
113	113	MALE	46	First	NO	NO	68897	Yes	No	No	No	No	Yes	No	No	No	No	No	No	No	No	No	No	No
114	114	MALE	35	First	NO	YES	20898	Yes	No	No	No	No	Yes	No	No	No	No	No	No	No	No	No	No	No
115	115	MALE	55	First	NO	NO	42307	No	Yes	No	No	No	No	No	No	No	No	No	No	No	No	No	No	No
116	116	FEMALE	57	First	NO	NO	16599	Yes	Yes	No	No	No	Yes	No	No	No	No	No	No	No	No	No	No	No
117	117	MALE	59	First	YES	NO	33540	Yes	Yes	No	No	No	No	No	No	No	No	No	Yes	No	No	Yes	No	No
118	118	FEMALE	61	First	NO	NO	28028	Yes	No	No	No	No	Yes	No	No	No	No	No	Yes	No	No	No	No	No
119	119	FEMALE	43	First	NO	YES	36910	Yes	No	No	No	No	Yes	No	No	No	No	No	No	No	No	No	No	No
120	120	FEMALE	49	First	YES	NO	45665	Yes	Yes	No	No	No	Yes	No	No	No	No	No	No	No	No	No	No	No
121	121	FEMALE	46	First	NO	YES	36308	Yes	Yes	No	No	No	Yes	No	No	No	No	No	Yes	No	No	No	No	No
122	122	FEMALE	56	First	YES	YES	49848	Yes	Yes	No	No	No	Yes	No	No	No	No	No	No	No	No	No	No	No
123	123	MALE	52	First	NO	NO	44143	No	No	No	No	No	No	No	No	No	No	No	No	No	No	No	No	No
124	124	FEMALE	50	First	NO	NO	87277	No	No	No	No	No	No	No	No	No	No	No	No	No	No	No	No	No
125	125	MALE	58	First	YES	NO	114482	Yes	Yes	No	No	No	Yes	No	No	No	No	No	No	No	No	No	No	No
126	126	FEMALE	52	First	NO	YES	53681	No	Yes	No	No	No	No	No	No	No	No	No	No	No	No	No	No	No
127	127	MALE	47	First	NO	NO	68356	No	No	No	No	No	No	No	No	No	No	No	No	No	No	No	No	No
128	128	MALE	54	First	NO	NO	59316	No	No	No	No	No	No	No	No	No	No	No	No	No	No	No	No	No
129	129	FEMALE	57	First	NO	NO	66946	Yes	Yes	No	No	No	Yes	No	No	No	No	No	No	No	No	No	No	No
130	130	MALE	44	First	NO	NO	91986	Yes	No	No	No	No	Yes	No	No	No	No	No	No	No	No	No	No	No
131	131	MALE	52	First	NO	NO	45948	Yes	Yes	No	No	No	Yes	No	No	No	No	No	No	No	No	No	No	No
132	132	FEMALE	61	First	NO	NO	126557	Yes	Yes	No	No	No	Yes	No	No	No	No	No	No	No	No	No	No	No
133	133	FEMALE	44	First	NO	NO	41329	Yes	Yes	No	No	No	Yes	No	No	No	No	No	No	No	No	No	No	No
134	134	MALE	49	First	NO	NO	57090	No	No	No	No	No	No	No	No	No	No	No	No	No	No	No	No	No
135	135	MALE	49	First	NO	NO	72880	Yes	No	No	No	No	Yes	No	No	No	No	No	No	No	No	No	No	No
136	136	FEMALE	52	First	NO	NO	29697	No	Yes	No	No	No	No	No	No	No	No	No	No	No	No	No	No	No
137	137	FEMALE	43	First	NO	NO	71203	Yes	No	No	Yes	No	Yes	No	No	No	Yes	No	No	No	No	No	No	No
138	138	FEMALE	45	First	NO	NO	49631	Yes	Yes	No	No	No	Yes	No	No	No	No	No	No	No	No	No	No	No
139	139	FEMALE	49	First	NO	NO	97360	No	Yes	No	No	No	No	No	No	No	No	No	No	No	No	No	No	No
140	140	FEMALE	51	First	NO	NO	67901	Yes	No	No	No	No	Yes	No	No	No	No	No	No	No	No	No	No	No
141	141	FEMALE	33	First	YES	NO	36982	Yes	Yes	No	No	No	Yes	No	No	No	No	No	No	No	No	No	No	No
142	142	FEMALE	45	First	YES	NO	89726	No	No	No	No	No	No	No	No	No	No	No	No	No	No	No	No	No
143	143	MALE	60	First	YES	NO	75260	Yes	Yes	No	No	No	Yes	No	No	No	No	No	No	No	No	Yes	No	No
144	144	FEMALE	50	First	NO	NO	36406	No	Yes	No	No	No	No	No	No	No	No	No	No	No	No	No	No	No
145	145	FEMALE	52	First	NO	NO	54655	Yes	No	No	No	No	Yes	No	No	No	No	No	No	No	No	No	No	No
146	146	FEMALE	44	First	NO	NO	73309	Yes	No	No	No	No	Yes	No	No	No	No	No	No	No	No	No	No	No
147	147	FEMALE	50	First	YES	YES	39194	No	Yes	No	No	No	No	No	No	No	No	No	No	No	No	No	No	No
148	148	MALE	62	First	NO	NO	63964	Yes	No	No	Yes	No	Yes	No	No	No	No	No	No	No	No	No	No	No
149	149	FEMALE	54	First	YES	NO	67136	Yes	Yes	No	No	No	Yes	No	No	No	No	No	No	No	No	No	No	No
150	150	MALE	55	First	NO	NO	33325	Yes	No	No	No	No	Yes	No	No	No	No	No	No	No	No	No	No	No
151	151	MALE	46	First	NO	NO	81194	Yes	No	No	No	No	No	No	No	No	No	No	No	No	No	Yes	No	No
152	152	FEMALE	54	First	NO	NO	48136	No	No	No	No	No	No	No	No	No	No	No	No	No	No	No	No	No
153	153	FEMALE	42	First	NO	NO	35768	No	No	No	No	No	No	No	No	No	No	No	No	No	No	No	No	No
154	154	MALE	51	First	NO	NO	40011	No	No	No	No	No	No	No	No	No	No	No	No	No	No	No	No	No
155	155	FEMALE	57	First	NO	NO	60607	Yes	No	No	No	No	Yes	No	No	No	No	No	No	No	No	No	No	No
156	156	FEMALE	52	First	NO	NO	48516	Yes	Yes	No	No	No	Yes	No	No	No	No	No	No	No	No	No	No	No
157	157	FEMALE	38	First	NO	NO	32200	Yes	No	No	No	No	Yes	No	No	No	No	No	No	No	No	No	No	No
158	158	MALE	37	First	NO	NO	48121	Yes	No	No	No	No	Yes	No	No	No	No	No	No	No	No	No	No	No
159	159	MALE	64	First	NO	NO	104025	Yes	Yes	No	No	No	Yes	No	No	No	No	No	No	No	No	No	No	No
160	160	MALE	52	First	NO	NO	36324	Yes	No	No	Yes	No	Yes	No	No	No	No	No	No	No	No	No	No	No
161	161	MALE	40	First	NO	NO	21211	No	No	No	No	No	No	No	No	No	No	No	No	No	No	No	No	No
162	162	MALE	54	First	NO	NO	80698	No	Yes	No	No	No	No	No	No	No	No	No	No	No	No	No	No	No
163	163	MALE	60	First	NO	NO	87279	No	No	No	No	No	No	No	No	No	No	No	No	No	No	No	No	No
164	164	MALE	57	First	NO	NO	35044	No	Yes	No	No	No	No	No	No	No	No	No	No	No	No	No	No	No
165	165	MALE	50	First	NO	NO	91052	No	Yes	No	No	No	No	No	No	No	No	No	No	No	No	No	No	No
166	166	MALE	41	First	YES	YES	61724	No	No	No	No	No	No	No	No	No	No	No	No	No	No	No	No	No
167	167	MALE	41	First	NO	NO	43171	No	No	No	No	No	No	No	No	No	No	No	No	No	No	No	No	No
168	168	MALE	45	First	NO	NO	84967	No	No	No	No	No	No	No	No	No	No	No	No	No	No	No	No	No
169	169	FEMALE	46	First	NO	NO	83344	Yes	No	No	No	No	Yes	No	No	No	No	No	No	No	No	No	No	No
170	170	FEMALE	58	First	NO	NO	40798	Yes	No	No	No	No	Yes	No	No	No	No	No	No	No	No	No	No	No
171	171	FEMALE	51	First	NO	NO	79612	Yes	Yes	No	No	No	Yes	No	No	No	No	No	No	No	No	No	No	No
172	172	FEMALE	57	First	NO	NO	45755	Yes	Yes	Yes	No	No	Yes	No	No	No	No	No	No	No	No	No	No	No
173	173	FEMALE	45	First	NO	NO	35440	Yes	No	No	No	No	Yes	No	No	No	No	No	No	No	No	No	No	No
174	174	FEMALE	48	First	NO	NO	35698	Yes	Yes	No	Yes	No	Yes	No	No	No	No	No	No	No	No	No	No	No
175	175	FEMALE	66	First	NO	NO	47121	Yes	Yes	No	No	No	No	No	No	No	No	No	No	No	No	No	No	No
176	176	MALE	62	First	NO	NO	47963	Yes	Yes	No	No	No	No	No	No	No	No	Yes	No	No	No	No	No	No
177	177	FEMALE	47	First	NO	NO	55859	No	Yes	No	No	No	No	No	No	No	No	No	No	No	No	No	No	No
178	178	FEMALE	50	First	NO	NO	62154	Yes	No	Yes	No	No	Yes	No	No	No	No	No	No	No	No	No	No	No
179	179	FEMALE	53	First	NO	NO	73233	No	Yes	No	No	No	No	No	No	No	No	No	No	No	No	No	No	No
180	180	FEMALE	45	First	NO	NO	72404	Yes	No	No	No	No	Yes	No	No	No	No	No	No	No	No	No	No	No
181	181	FEMALE	49	First	YES	NO	49472	Yes	Yes	No	No	No	Yes	No	No	No	No	No	No	No	No	No	No	No
182	182	MALE	42	First	YES	NO	55037	No	No	No	No	No	No	No	No	No	No	No	No	No	No	No	No	No
183	183	FEMALE	60	First	NO	NO	57053	Yes	Yes	No	No	No	Yes	No	No	No	No	No	No	No	No	No	No	No
184	184	FEMALE	34	First	NO	NO	42394	Yes	No	No	No	No	Yes	No	No	No	No	No	No	No	No	No	No	No
185	185	MALE	44	First	NO	NO	75551	Yes	No	No	No	No	No	No	No	No	No	No	No	No	No	No	No	Yes
186	186	FEMALE	49	First	NO	NO	35013	Yes	No	No	No	No	No	No	No	No	No	Yes	No	No	No	No	No	No
187	187	FEMALE	56	First	NO	NO	21441	Yes	Yes	No	No	No	Yes	No	No	No	No	No	No	No	No	No	No	No
188	188	FEMALE	43	First	NO	NO	40487	No	Yes	No	No	No	No	No	No	No	No	No	No	No	No	No	No	No
189	189	FEMALE	54	First	NO	NO	63700	No	No	No	No	No	No	No	No	No	No	No	No	No	No	No	No	No
190	190	FEMALE	40	First	NO	NO	146961	Yes	Yes	No	No	No	No	No	No	No	No	Yes	No	No	No	No	No	No
191	191	MALE	27	First	NO	NO	45349	No	No	No	No	No	No	No	No	No	No	No	No	No	No	No	No	No
192	192	MALE	54	First	NO	NO	28005	No	Yes	No	No	No	No	No	No	No	No	No	No	No	No	No	No	No
193	193	MALE	50	First	NO	NO	65934	No	No	No	No	No	No	No	No	No	No	No	No	No	No	No	No	No
194	194	MALE	60	First	NO	NO	46734	Yes	Yes	No	No	No	Yes	No	No	No	No	No	No	No	No	No	No	No
195	195	FEMALE	26	First	NO	NO	78040	Yes	No	No	No	No	Yes	No	No	No	No	No	No	No	No	No	No	No
196	196	FEMALE	25	First	NO	NO	80530	Yes	No	No	No	No	Yes	No	No	No	No	No	No	No	No	No	No	No
197	197	MALE	52	First	NO	NO	58634	No	No	No	No	No	No	No	No	No	No	No	No	No	No	No	No	No
198	198	MALE	53	First	NO	NO	45513	Yes	No	No	No	No	No	No	No	No	No	No	Yes	No	No	No	No	No
199	199	MALE	63	First	NO	NO	56378	Yes	Yes	No	No	No	Yes	No	No	No	No	No	No	No	No	No	No	No
200	200	MALE	47	First	YES	YES	7656	No	Yes	No	No	No	No	No	No	No	No	No	No	No	No	No	No	No
201	201	MALE	47	First	NO	NO	36274	Yes	Yes	No	Yes	No	Yes	No	No	No	No	No	No	No	No	No	No	No
202	202	MALE	41	First	NO	NO	50565	No	No	No	No	No	No	No	No	No	No	No	No	No	No	No	No	No
203	203	MALE	45	First	NO	NO	56396	No	Yes	No	No	No	No	No	No	No	No	No	No	No	No	No	No	No
204	204	MALE	64	First	NO	NO	33050	No	No	No	No	No	No	No	No	No	No	No	No	No	No	No	No	No
205	205	FEMALE	53	First	NO	NO	50386	Yes	No	No	No	No	Yes	No	No	No	No	No	No	No	No	No	No	No
206	206	FEMALE	25	First	NO	NO	57494	Yes	No	No	No	No	Yes	No	No	No	No	No	No	No	No	No	No	No
207	207	MALE	59	First	NO	NO	83007	Yes	Yes	No	No	No	Yes	No	No	No	No	No	No	No	No	No	No	No
208	208	FEMALE	27	First	NO	NO	67702	No	No	No	No	No	No	No	No	No	No	No	No	No	No	No	No	No
209	209	MALE	58	First	NO	NO	37051	No	No	No	No	No	No	No	No	No	No	No	No	No	No	No	No	No
210	210	FEMALE	54	First	NO	NO	52882	Yes	No	No	No	No	Yes	No	No	No	No	No	No	No	No	No	No	No
211	211	MALE	49	First	NO	NO	55514	No	Yes	No	No	No	No	No	No	No	No	No	No	No	No	No	No	No
212	212	FEMALE	54	First	NO	NO	74225	No	Yes	No	No	No	No	No	No	No	No	No	No	No	No	No	No	No
213	213	MALE	60	First	NO	NO	65641	No	No	No	No	No	No	No	No	No	No	No	No	No	No	No	No	No
214	214	MALE	53	First	NO	NO	18979	Yes	No	No	No	No	Yes	No	No	No	No	No	No	No	No	No	No	No
215	215	MALE	51	First	NO	NO	39240	No	No	No	No	No	No	No	No	No	No	No	No	No	No	No	No	No
216	216	FEMALE	38	First	NO	NO	39552	Yes	No	No	No	No	Yes	No	No	No	No	No	No	No	No	No	No	No
217	217	FEMALE	53	First	NO	NO	44659	Yes	No	No	No	No	Yes	No	No	No	No	No	No	No	No	No	No	No
218	218	MALE	37	First	NO	NO	52669	No	No	No	No	No	No	No	No	No	No	No	No	No	No	No	No	No
219	219	MALE	50	First	NO	NO	55596	No	No	No	No	No	No	No	No	No	No	No	No	No	No	No	No	No
220	220	FEMALE	59	First	NO	NO	83919	Yes	No	No	No	No	Yes	No	No	No	No	No	No	No	No	No	No	No
221	221	MALE	59	First	NO	NO	46003	No	No	No	No	No	No	No	No	No	No	No	No	No	No	No	No	No
222	222	MALE	61	First	NO	NO	82404	No	No	No	No	No	No	No	No	No	No	No	No	No	No	No	No	No
223	223	MALE	28	First	NO	NO	75469	Yes	No	No	No	No	Yes	No	No	No	No	No	No	No	No	No	No	No
224	224	FEMALE	25	First	NO	NO	67032	Yes	Yes	No	No	No	Yes	No	No	No	No	No	No	No	No	No	No	No
225	225	MALE	27	First	NO	NO	64530	Yes	No	No	No	No	Yes	No	No	No	No	No	No	No	No	No	No	No
226	226	MALE	44	First	NO	NO	65949	Yes	No	No	No	No	Yes	No	No	No	No	No	No	No	No	No	No	No
227	227	FEMALE	26	First	NO	NO	61369	Yes	No	No	No	No	No	No	No	Yes	Yes	No	No	No	No	No	No	No
228	228	FEMALE	60	First	NO	NO	30061	No	Yes	No	No	No	No	No	No	No	No	No	No	No	No	No	No	No
229	229	FEMALE	30	First	NO	NO	57029	No	No	No	No	No	No	No	No	No	No	No	No	No	No	No	No	No
230	230	FEMALE	25	First	NO	NO	32470	No	No	No	No	No	No	No	No	No	No	No	No	No	No	No	No	No
231	231	MALE	47	First	YES	YES	89617	No	Yes	No	No	No	No	No	No	No	No	No	No	No	No	No	No	No
232	232	FEMALE	54	First	NO	NO	41794	Yes	No	No	No	No	Yes	No	No	No	No	No	No	No	No	No	No	No
233	233	FEMALE	44	First	NO	NO	35556	Yes	No	No	No	No	Yes	No	No	No	No	No	No	No	No	No	No	No
234	234	FEMALE	48	First	NO	NO	55721	Yes	Yes	No	No	No	Yes	No	No	No	No	No	No	No	No	No	No	No
235	235	FEMALE	37	First	NO	NO	95525	Yes	No	No	No	No	Yes	No	No	No	No	No	No	No	No	No	No	No
236	236	FEMALE	49	First	NO	NO	58101	Yes	No	No	Yes	No	No	No	No	Yes	No	No	No	No	No	Yes	No	No
237	237	MALE	30	First	NO	NO	42277	No	No	No	No	No	No	No	No	No	No	No	No	No	No	No	No	No
238	238	FEMALE	54	First	NO	NO	36716	No	No	No	No	No	No	No	No	No	No	No	No	No	No	No	No	No
239	239	FEMALE	52	First	YES	NO	44318	Yes	No	No	No	Yes	No	No	No	No	No	No	No	No	No	No	No	No
240	240	FEMALE	41	First	NO	NO	60985	Yes	No	No	No	No	Yes	No	No	No	No	No	Yes	No	No	No	No	No
241	241	FEMALE	54	First	NO	NO	57126	No	No	No	No	No	No	No	No	No	No	No	No	No	No	No	No	No
242	242	FEMALE	39	First	NO	NO	64767	No	Yes	No	No	No	No	No	No	No	No	No	No	No	No	No	No	No
243	243	FEMALE	56	First	NO	NO	73707	No	No	No	No	No	No	No	No	No	No	No	No	No	No	No	No	No
244	244	FEMALE	48	First	NO	NO	63350	No	No	No	No	No	No	No	No	No	No	No	No	No	No	No	No	No
245	245	FEMALE	52	First	NO	NO	74860	Yes	Yes	No	No	No	Yes	No	No	No	No	No	No	No	No	No	No	No
246	246	FEMALE	52	First	YES	NO	40035	Yes	Yes	Yes	No	No	No	No	No	No	No	No	No	No	No	No	No	No
247	247	FEMALE	46	First	NO	NO	28825	No	No	No	No	No	No	No	No	No	No	No	No	No	No	No	No	No
248	248	MALE	62	First	YES	NO	27936	Yes	Yes	No	No	No	Yes	No	No	No	No	No	No	No	No	No	No	No
249	249	FEMALE	43	First	NO	NO	74305	No	No	No	No	No	No	No	No	No	No	No	No	No	No	No	No	No
250	250	FEMALE	50	First	YES	YES	73398	Yes	Yes	Yes	No	No	No	No	No	No	No	No	No	No	No	Yes	No	No
251	251	FEMALE	46	First	NO	NO	40422	Yes	Yes	No	No	No	Yes	No	No	No	No	No	No	No	No	No	No	No
252	252	MALE	57	First	NO	NO	29944	No	Yes	No	No	No	No	No	No	No	No	No	No	No	No	No	No	No
253	253	MALE	49	First	NO	NO	64659	Yes	No	No	No	No	Yes	No	No	No	No	No	No	No	No	No	No	No
254	254	FEMALE	46	First	NO	NO	77534	No	No	No	No	No	No	No	No	No	No	No	No	No	No	No	No	No
255	255	MALE	59	First	YES	NO	59720	No	No	No	No	No	No	No	No	No	No	No	No	No	No	No	No	No
256	256	FEMALE	56	First	YES	NO	40013	No	Yes	No	No	No	No	No	No	No	No	No	No	No	No	No	No	No
257	257	FEMALE	41	First	YES	NO	45102	Yes	No	No	No	No	Yes	No	No	No	No	No	No	No	No	No	No	No
258	258	FEMALE	43	First			58396	Yes		No	No	No	Yes	No	No	No	No	No	No	No	No	No	No	No
259	259	FEMALE	54	First	NO	NO	74121	Yes	Yes	No	No	No	Yes	No	No	No	No	No	No	No	No	Yes	No	No
260	260	MALE	55	First	NO	NO	32180	No	Yes	No	No	No	No	No	No	No	No	No	No	No	No	No	No	No
261	261	FEMALE	36	First	NO	NO	114189	No	Yes	No	No	No	No	No	No	No	No	No	No	No	No	No	No	No
262	262	FEMALE	48	First	NO	NO	79488	Yes	No	No	No	No	Yes	No	No	No	No	No	No	No	No	No	No	No
263	263	FEMALE	54	First	NO	NO	66394	No	No	No	No	No	No	No	No	No	No	No	No	No	No	No	No	No
264	264	FEMALE	57	First	NO	NO	77285	Yes	No	No	No	No	Yes	No	No	No	No	No	No	No	No	No	No	No
265	265	MALE	55	First	NO	NO	127481	No	No	No	No	No	No	No	No	No	No	No	No	No	No	No	No	No
266	266	FEMALE	47	First	NO	NO	76805	Yes	No	No	No	No	Yes	No	No	No	No	No	No	No	No	No	No	No
267	267	FEMALE	40	First	NO	NO	67662	Yes	No	No	No	No	Yes	No	No	No	No	No	No	No	No	No	No	No
268	268	FEMALE	41	First	NO	NO	53514	Yes	No	No	No	No	Yes	No	No	No	No	No	No	No	No	No	No	No
269	269	FEMALE	58	First	NO	NO	70436	Yes	No	No	No	No	Yes	No	No	No	No	No	No	No	No	No	No	No
270	270	FEMALE	41	First	NO	NO	35137	No	No	No	No	No	No	No	No	No	No	No	No	No	No	No	No	No
271	271	FEMALE	45	First	NO	NO	54177	Yes	Yes	No	No	No	Yes	No	No	No	No	No	No	No	No	No	No	No
272	272	FEMALE	47	First	NO	NO	52522	Yes	No	No	No	No	Yes	No	No	No	No	No	No	No	No	No	No	No
273	273	MALE	54	First	NO	NO	42494	No	No	No	No	No	No	No	No	No	No	No	No	No	No	No	No	No
274	274	MALE	55	First	NO	NO	64736	No	No	No	No	No	No	No	No	No	No	No	No	No	No	No	No	No
275	275	FEMALE	26	First	YES	NO	73535	No	Yes	No	No	No	No	No	No	No	No	No	No	No	No	No	No	No
276	276	FEMALE	43	First	YES	NO	47910	Yes	Yes	No	Yes	No	Yes	No	No	No	No	No	No	No	No	No	No	No
277	277	MALE	28	First	NO	YES	49332	Yes	No	No	No	No	Yes	No	No	No	No	No	No	No	No	No	No	No
278	278	FEMALE	24	First	NO	NO	102384	Yes	No	No	No	No	Yes	No	No	No	No	No	No	No	No	No	No	No
279	279	MALE	26	First	NO	NO	68095	No	No	No	No	No	No	No	No	No	No	No	No	No	No	No	No	No
280	280	MALE	39	First	YES	NO	46717	Yes	No	No	No	No	Yes	No	No	No	No	No	No	No	No	No	No	No
281	281	FEMALE	48	First	NO	NO	87840	Yes	No	No	Yes	No	Yes	No	No	No	No	No	No	No	Yes	No	No	No
282	282	FEMALE	58	First	NO	NO	80123	No	No	No	No	No	No	No	No	No	No	No	No	No	No	No	No	No
283	283	MALE	27	First	NO	NO	99976	No	No	No	No	No	No	No	No	No	No	No	No	No	No	No	No	No
284	284	MALE	56	First	NO	NO	44446	No	No	No	No	No	No	No	No	No	No	No	No	No	No	No	No	No
285	285	MALE	53	First	NO	NO	53409	No	No	No	No	No	No	No	No	No	No	No	No	No	No	No	No	No
286	286	FEMALE	38	First	NO	NO	53895	No	No	No	No	No	No	No	No	No	No	No	No	No	No	No	No	No
287	287	MALE	25	First	NO	NO	71675	Yes	No	No	No	No	Yes	No	No	No	No	No	No	No	No	No	No	No
288	288	FEMALE	58	First	NO	NO	81874	No	No	No	No	No	No	No	No	No	No	No	No	No	No	No	No	No
289	289	FEMALE	49	First	NO	NO	61739	No	Yes	No	No	No	No	No	No	No	No	No	No	No	No	No	No	No
290	290	MALE	57	First	NO	NO	39984	Yes	No	No	No	No	Yes	No	No	No	No	No	No	No	No	Yes	No	No
291	291	FEMALE	46	First	NO	NO	81228	Yes	No	No	No	No	Yes	No	No	No	No	No	No	No	No	No	No	No
292	292	FEMALE	50	First	NO	NO	60210	Yes	Yes	No	No	No	Yes	No	No	No	No	No	No	No	No	No	No	No
293	293	FEMALE	53	First	NO	NO	94505	Yes	No	No	Yes	No	Yes	No	No	No	No	No	No	No	No	No	No	No
294	294	FEMALE	52	First	NO	NO	70385	Yes	No	No	No	No	Yes	No	No	No	No	No	No	No	No	No	No	No
295	295	FEMALE	41	First	NO	NO	120087	Yes	No	No	No	No	Yes	No	No	No	No	No	No	No	No	No	No	No
296	296	FEMALE	52	First	NO	NO	24161	No	Yes	No	No	No	No	No	No	No	No	No	No	No	No	No	No	No
297	297	FEMALE	56	First	NO	NO	99185	No	Yes	No	No	No	No	No	No	No	No	No	No	No	No	No	No	No
298	298	MALE	56	First	NO	NO	36704	No	No	No	No	No	No	No	No	No	No	No	No	No	No	No	No	No
299	299	FEMALE	40	First	NO	NO	67084	No	No	No	No	No	No	No	No	No	No	No	No	No	No	No	No	No
300	300	FEMALE	30	First	NO	NO	57550	Yes	No	No	No	No	Yes	No	No	No	No	No	No	No	No	Yes	No	No
301	301	FEMALE	64	First	NO	NO	78969	Yes	Yes	No	No	No	Yes	No	No	No	No	No	No	No	No	No	No	No
302	302	FEMALE	52	First	NO	NO	68497	Yes	Yes	No	Yes	No	No	No	No	No	No	No	No	No	No	No	No	No
303	303	FEMALE	55	First	NO	NO	46430	Yes	Yes	No	No	No	Yes	No	No	No	No	No	No	No	No	No	No	No
304	304	FEMALE	54	First	NO	NO	56007	No	No	No	No	No	No	No	No	No	No	No	No	No	No	No	No	No
305	305	FEMALE	54	First	NO	NO	70155	Yes	No	Yes	No	No	No	No	No	No	No	No	No	No	No	No	No	No
306	306	FEMALE	50	First	NO	NO	31346	Yes	No	No	No	No	Yes	No	No	No	No	No	No	No	No	No	No	No
307	307	FEMALE	64	First	NO	NO	68551	No	No	No	No	No	No	No	No	No	No	No	No	No	No	No	No	No
308	308	FEMALE	57	First	NO	NO	40681	No	No	No	No	No	No	No	No	No	No	No	No	No	No	No	No	No
309	309	FEMALE	56	First	NO	NO	77069	No	No	No	No	No	No	No	No	No	No	No	No	No	No	No	No	No
310	310	FEMALE	60	First	NO	NO	61788	No	Yes	No	No	No	No	No	No	No	No	No	No	No	No	No	No	No
311	311	FEMALE	46	First	NO	NO	73754	Yes	Yes	No	No	No	No	No	No	No	No	No	No	Yes	No	Yes	No	No
312	312	MALE	53	First	NO	NO	69476	Yes	No	No	No	No	Yes	No	No	No	No	No	No	No	No	No	No	No
313	313	FEMALE	65	First	NO	NO	43505	No	No	No	No	No	No	No	No	No	No	No	No	No	No	No	No	No
314	314	FEMALE	52	First	NO	NO	59349	No	No	No	No	No	No	No	No	No	No	No	No	No	No	No	No	No
315	315	FEMALE	58	First	NO	NO	82230	No	No	No	No	No	No	No	No	No	No	No	No	No	No	No	No	No
316	316	FEMALE	36	First	NO	NO	42206	No	Yes	No	No	No	No	No	No	No	No	No	No	No	No	No	No	No
317	317	FEMALE	44	First	NO	NO	65875	Yes	No	No	No	No	No	No	No	Yes	No	No	No	No	No	No	No	No
318	318	FEMALE	38	First	NO	NO	71930	Yes	No	No	No	No	No	No	No	No	No	No	Yes	No	No	Yes	No	No
319	319	FEMALE	45	First	NO	NO	46346	Yes	No	No	No	No	Yes	No	No	No	No	No	No	No	No	No	No	No
320	320	FEMALE	42	First	NO	NO	69524	Yes	No	No	Yes	No	No	No	No	No	No	No	No	No	No	No	No	No
321	321	FEMALE	51	First	NO	NO	46898	Yes	No	No	No	No	Yes	No	No	No	No	No	No	No	No	No	No	No
322	322	FEMALE	49	First	NO	NO	52552	Yes	No	No	No	No	Yes	No	No	No	No	No	No	No	No	No	No	No
323	323	FEMALE	53	First	NO	NO	49251	No	No	No	No	No	No	No	No	No	No	No	No	No	No	No	No	No
324	324	FEMALE	52	First	NO	NO	80723	Yes	No	No	No	No	Yes	No	No	No	No	No	No	No	No	No	No	No
325	325	FEMALE	55	First	NO	NO	62683	No	Yes	No	No	No	No	No	No	No	No	No	No	No	No	No	No	No
326	326	FEMALE	56	First	NO	NO	83179	Yes	Yes	No	No	No	Yes	No	No	No	No	No	No	No	No	No	No	No
327	327	FEMALE	53	First	NO	NO	23407	Yes	Yes	No	No	No	Yes	No	No	No	No	No	No	No	No	No	No	No
328	328	FEMALE	54	First	NO	NO	41775	Yes	Yes	No	No	No	Yes	No	No	No	No	No	No	No	No	No	No	No
329	329	FEMALE	49	First	NO	NO	52552	Yes	No	Yes	No	No	Yes	No	No	No	No	No	No	No	No	No	No	No
330	330	FEMALE	52	First	NO	NO	82953	No	Yes	No	No	No	No	No	No	No	No	No	No	No	No	No	No	No
331	331	FEMALE	51	First	NO	NO	46836	No	No	No	No	No	No	No	No	No	No	No	No	No	No	No	No	No
332	332	FEMALE	45	First	NO	NO	71122	No	No	No	No	No	No	No	No	No	No	No	No	No	No	No	No	No
333	333	MALE	52	First	NO	NO	65029	No	No	No	No	No	No	No	No	No	No	No	No	No	No	No	No	No
334	334	FEMALE	58	First	NO	NO	82739	No	Yes	No	No	No	No	No	No	No	No	No	No	No	No	No	No	No
335	335	FEMALE	41	First	NO	NO	25502	Yes	Yes	No	No	No	Yes	No	No	No	No	No	No	No	No	No	No	No
336	336	FEMALE	55	First	NO	NO	129388	No	No	No	No	No	No	No	No	No	No	No	No	No	No	No	No	No
337	337	FEMALE	55	First	NO	NO	57615	No	Yes	No	No	No	No	No	No	No	No	No	No	No	No	No	No	No
338	338	MALE	58	First	NO	NO	47273	No	No	No	No	No	No	No	No	No	No	No	No	No	No	No	No	No
339	339	MALE	55	First	NO	NO	27354	No	Yes	No	No	No	No	No	No	No	No	No	No	No	No	No	No	No
340	340	FEMALE	40	First	NO	NO	138368	No	No	No	No	No	No	No	No	No	No	No	No	No	No	No	No	No
341	341	FEMALE	37	First	NO	NO	70273	No	No	No	No	No	No	No	No	No	No	No	No	No	No	No	No	No
342	342	MALE	50	First	NO	NO	22763	No	Yes	No	No	No	No	No	No	No	No	No	No	No	No	No	No	No
343	343	FEMALE	25	First	NO	NO	103408	No	No	No	No	No	No	No	No	No	No	No	No	No	No	No	No	No
344	344	FEMALE	28	First	NO	NO	75881	Yes	No	No	No	No	No	No	No	No	No	No	No	No	No	Yes	Yes	No
345	345	FEMALE	46	First	NO	NO	38941	Yes	No	No	No	No	Yes	No	No	No	No	No	No	No	No	No	No	No
346	346	MALE	54	First	NO	NO	79177	No	No	No	No	No	No	No	No	No	No	No	No	No	No	No	No	No
347	347	FEMALE	40	First	NO	NO	44527	Yes	Yes	No	No	No	Yes	No	No	No	No	Yes	No	No	No	No	No	No
348	348	MALE	42	First	NO	NO	73134	No	No	No	No	No	No	No	No	No	No	No	No	No	No	No	No	No
349	349	FEMALE	47	First	NO	NO	32365	No	No	No	No	No	No	No	No	No	No	No	No	No	No	No	No	No
350	350	FEMALE	49	First	NO	NO	44531	Yes	No	No	No	No	No	No	Yes	No	No	No	No	No	No	No	No	No
351	351	FEMALE	49	First	NO	NO	52552	Yes	No	Yes	No	No	Yes	No	No	No	No	No	No	No	No	No	No	No
352	352	FEMALE	66	First	NO	NO	26409	No	Yes	No	No	No	No	No	No	No	No	No	No	No	No	No	No	No
353	353	FEMALE	59	First	YES	NO	53893	No	Yes	No	No	No	No	No	No	No	No	No	No	No	No	No	No	No
354	354	FEMALE	47	First	NO	NO	24394	No	No	No	No	No	No	No	No	No	No	No	No	No	No	No	No	No
355	355	FEMALE	42	First	NO	NO	23165	No	No	No	No	No	No	No	No	No	No	No	No	No	No	No	No	No
356	356	MALE	48	First	YES	YES	50306	Yes	No	No	No	No	Yes	No	No	No	No	No	No	No	No	No	No	No
357	357	FEMALE	48	First	NO	NO	54794	No	No	No	No	No	No	No	No	No	No	No	No	No	No	No	No	No
358	358	MALE	48	First	NO	NO	53398	No	No	No	No	No	No	No	No	No	No	No	No	No	No	No	No	No
359	359	FEMALE	25	First	NO	NO	70765	No	Yes	No	No	No	No	No	No	No	No	No	No	No	No	No	No	No
360	360	FEMALE	56	First	YES	NO	5538	No	No	No	No	No	No	No	No	No	No	No	No	No	No	No	No	No
361	361	FEMALE	57	First	NO	NO	59936	Yes	No	No	No	No	Yes	No	No	No	No	No	No	No	No	No	No	No
362	362	FEMALE	48	First	YES	YES	39628	Yes	No	No	No	No	Yes	No	No	No	No	No	No	No	No	No	No	No
363	363	FEMALE	45	First	NO	NO	50858	No	No	No	No	No	No	No	No	No	No	No	No	No	No	No	No	No
364	364	FEMALE	45	First	NO	NO	48594	No	No	No	No	No	No	No	No	No	No	No	No	No	No	No	No	No
365	365	FEMALE	45	First	YES	NO	39955	No	No	No	No	No	No	No	No	No	No	No	No	No	No	No	No	No
366	366	FEMALE	52	First	YES	NO	66821	No	No	No	No	No	No	No	No	No	No	No	No	No	No	No	No	No
367	367	FEMALE	49	First	NO	NO	122276	Yes	Yes	No	Yes	No	Yes	No	No	No	No	No	No	No	No	No	No	No
368	368	MALE	61	First	NO	NO	39070	Yes	Yes	No	No	No	Yes	No	No	No	No	No	No	No	No	No	No	No
369	369	MALE	63	First	YES	YES	82175	No	No	No	No	No	No	No	No	No	No	No	No	No	No	No	No	No
370	370	FEMALE	39	First	NO	NO	58023	Yes	No	No	No	No	Yes	No	No	No	No	No	No	No	No	No	No	No
371	371	MALE	40	First	YES	NO	48119	No	No	No	No	No	No	No	No	No	No	No	No	No	No	No	No	No
372	372	FEMALE	37	First	NO	NO	82666	Yes	No	No	No	No	Yes	No	No	No	No	No	No	No	No	No	No	No
373	373	MALE	41	First	NO	YES	65138	No	No	No	No	No	No	No	No	No	No	No	No	No	No	No	No	No
374	374	MALE	27	First	NO	NO	41176	Yes	No	No	No	No	Yes	No	No	No	No	No	No	No	No	No	No	No
375	375	MALE	67	First	NO	YES	41431	No	No	No	No	No	No	No	No	No	No	No	No	No	No	No	No	No
376	376	MALE	53	First	YES	NO	79281	No	Yes	No	No	No	No	No	No	No	No	No	No	No	No	No	No	No
377	377	FEMALE	52	First	YES	NO	58624	Yes	No	No	No	No	Yes	No	No	No	No	No	No	No	No	No	No	No
378	378	FEMALE	47	First	YES	NO	53112	No	No	No	No	No	No	No	No	No	No	No	No	No	No	No	No	No
379	379	FEMALE	45	First	YES	NO	64739	Yes	No	No	No	No	Yes	No	No	No	No	No	No	No	No	No	No	No
380	380	MALE	44	First	YES	NO	64799	Yes	No	No	No	No	Yes	No	No	No	No	No	No	No	No	No	No	No
381	381	FEMALE	50	First	NO	NO	26015	No	No	No	No	No	No	No	No	No	No	No	No	No	No	No	No	No
382	382	MALE	50	First	NO	NO	33023	No	No	No	No	No	No	No	No	No	No	No	No	No	No	No	No	No
383	383	FEMALE	49	First	NO	NO	56932	No	No	No	No	No	No	No	No	No	No	No	No	No	No	No	No	No
384	384	FEMALE	64	First	NO	NO	43122	No	No	No	No	No	No	No	No	No	No	No	No	No	No	No	No	No
385	385	FEMALE	59	First	NO	NO	34589	No	No	No	No	No	No	No	No	No	No	No	No	No	No	No	No	No
386	386	FEMALE	60	First	NO	NO	33713	No	Yes	No	No	No	No	No	No	No	No	No	No	No	No	No	No	No
387	387	FEMALE	43	First	NO	NO	42545	Yes	No	No	No	No	Yes	No	No	No	No	No	No	No	No	No	No	No
388	388	FEMALE	53	First	NO	NO	152599	No	No	No	No	No	No	No	No	No	No	No	No	No	No	No	No	No
389	389	MALE	63	First	NO	NO	95710	No	No	No	No	No	No	No	No	No	No	No	No	No	No	No	No	No
390	390	MALE	43	First	YES	NO	23558	Yes	No	No	No	No	Yes	No	No	No	No	No	No	No	No	No	No	No
391	391	MALE	47	First	NO	NO	38439	Yes	No	No	No	No	Yes	No	No	No	No	No	No	No	No	No	No	No
392	392	MALE	47	First	NO	NO	67149	Yes	No	No	No	No	Yes	No	No	No	No	No	No	No	No	No	No	No
393	393	FEMALE	53	First	YES	NO	38735	No	Yes	No	No	No	No	No	No	No	No	No	No	No	No	No	No	No
394	394	FEMALE	44	First		NO	58958	No	No	No	No	No	No	No	No	No	No	No	No	No	No	No	No	No
395	395	FEMALE	42	First	NO	NO	50512	Yes	No	No	No	No	Yes	No	No	No	No	No	Yes	No	No	No	No	No
396	396	MALE	58	First	NO	NO	63537	No	Yes	No	No	No	No	No	No	No	No	No	No	No	No	No	No	No
397	397	FEMALE	25	First	NO	NO	85085	No	No	No	No	No	No	No	No	No	No	No	No	No	No	No	No	No
398	398	FEMALE	57	First	NO	NO	56854	No	Yes	No	No	No	No	No	No	No	No	No	No	No	No	No	No	No
399	399	FEMALE	40	First	YES	NO	65340	Yes		No	No	No	Yes	No	No	No	No	Yes	No	No	No	No	No	No
400	400	MALE	60	First	NO	NO	32578	No	Yes	No	No	No	No	No	No	No	No	No	No	No	No	No	No	No
401	401	MALE	48	First	NO	YES	22264	No	No	No	No	No	No	No	No	No	No	No	No	No	No	No	No	No
402	402	FEMALE	40	First	NO	NO	62611	No	No	No	No	No	No	No	No	No	No	No	No	No	No	No	No	No
403	403	FEMALE	42	First	NO	NO	69941	No	No	No	No	No	No	No	No	No	No	No	No	No	No	No	No	No
404	404	FEMALE	47	First	NO	NO	72813	No	No	No	No	No	No	No	No	No	No	No	No	No	No	No	No	No
405	405	FEMALE	47	First	YES	NO	31446	No	No	No	No	No	No	No	No	No	No	No	No	No	No	No	No	No
406	406	MALE	29	First	NO	YES	59204	No	No	No	No	No	No	No	No	No	No	No	No	No	No	No	No	No
407	407	MALE	52	First	NO	YES	51422	Yes	No	No	No	No	Yes	No	No	No	No	No	No	No	No	No	No	No
408	408	FEMALE	39	First	NO	NO	39065		No	No	No	No	No	No	No	No	No	No	No	No	No	No	No	No
409	409	MALE	51	First	YES	NO	13986	No	No	No	No	No	No	No	No	No	No	No	No	No	No	No	No	No
410	410	MALE	47	First	NO	NO	48969	No	No	No	No	No	No	No	No	No	No	No	No	No	No	No	No	No
411	411	MALE	69	First	YES	YES	24244	No	No	No	No	No	No	No	No	No	No	No	No	No	No	No	No	No
412	412	FEMALE	62	First	NO	YES	31037	No	Yes	No	No	No	No	No	No	No	No	No	No	No	No	No	No	No
413	413	FEMALE	52	First	NO	NO	67170	No	Yes	No	No	No	No	No	No	No	No	No	No	No	No	No	No	No
414	414	MALE	46	First	NO	NO	47160	No	No	No	No	No	No	No	No	No	No	No	No	No	No	No	No	No
415	415	FEMALE	40	First	NO	NO	19933	Yes	No	No	No	No	Yes	No	No	No	No	No	No	No	No	No	No	No
416	416	FEMALE	37	First	NO	NO	33524	No	Yes	No	No	No	No	No	No	No	No	No	No	No	No	No	No	No
417	417	FEMALE	49	First	YES	NO	45846	Yes	No	No	No	No	Yes	No	No	No	No	No	No	No	No	No	No	No
418	418	FEMALE	53	First	YES	NO	25693	No	Yes	No	No	No	No	No	No	No	No	No	No	No	No	No	No	No
419	419	MALE	52	First	NO	NO	32341	No	No	No	No	No	No	No	No	No	No	No	No	No	No	No	No	No
420	420	FEMALE	57	First	NO	NO	50591	Yes	Yes	No	No	No	No	No	No	No	No	No	No	No	No	Yes	No	No
421	421	MALE	46	First	YES	NO	42272	No	No	No	No	No	No	No	No	No	No	No	No	No	No	No	No	No
422	422	FEMALE	57	First	NO	YES	35086	Yes	Yes	No	No	No	Yes	No	No	No	No	No	No	No	No	No	No	No
423	423	MALE	70	First	YES	NO	28440	No	Yes	No	No	No	No	No	No	No	No	No	No	No	No	No	No	No
424	424	FEMALE	65	First	NO	NO	23306	No	Yes	No	No	No	No	No	No	No	No	No	No	No	No	No	No	No
425	425	FEMALE	51	First	NO	YES	39535	No	No	No	No	No	No	No	No	No	No	No	No	No	No	No	No	No
426	426	MALE	55	First	NO	NO	41558	No	Yes	No	No	No	No	No	No	No	No	No	No	No	No	No	No	No
427	427	MALE	72	First	NO	NO	27339	No	Yes	No	No	No	No	No	No	No	No	No	No	No	No	No	No	No
428	428	FEMALE	52	First	YES	YES	45144	Yes	No	No	No	No	Yes	No	No	No	No	No	No	No	No	No	No	No
429	429	MALE	55	First	NO	NO	25591	No	Yes	No	No	No	No	No	No	No	No	No	No	No	No	No	No	No
430	430	MALE	51	First	NO	NO	25336	Yes	No	No	No	No	Yes	No	No	No	No	No	No	No	No	No	No	No
431	431	MALE	66	First	NO	NO	21489	No	No	No	No	No	No	No	No	No	No	No	No	No	No	No	No	No
432	432	MALE	53	First	YES	YES	29120	No	No	No	No	No	No	No	No	No	No	No	No	No	No	No	No	No
433	433	FEMALE	46	First	YES	NO	68912	Yes	Yes	No	No	No	Yes	No	No	No	No	No	No	No	No	Yes	No	No
434	434	FEMALE	43	First	NO	NO	46338	No	No	No	No	No	No	No	No	No	No	No	No	No	No	No	No	No
435	435	FEMALE	55	First	YES	NO	46635	Yes	Yes	No	No	No	Yes	No	No	No	No	No	No	No	No	No	No	No
436	436	FEMALE	48	First	YES	NO	49897	No	No	No	No	No	No	No	No	No	No	No	No	No	No	No	No	No
437	437	FEMALE	50	First	YES	NO	11412	No	No	No	No	No	No	No	No	No	No	No	No	No	No	No	No	No
438	438	FEMALE	66	First	YES	NO	81523	No	Yes	No	No	No	No	No	No	No	No	No	No	No	No	No	No	No
439	439	MALE	58	First	YES	NO	57856	No	No	No	No	No	No	No	No	No	No	No	No	No	No	No	No	No
1	440	FEMALE	49	Second	YES	NO	1037	No	Yes	No	No	No	No	No	No	No	No	No	No	No	No	No	No	No
2	441	MALE	60	Second	NO	NO	1645	No	No	No	No	No	No	No	No	No	No	No	No	No	No	No	No	No
3	442	MALE	45	Second	NO	NO	2534	Yes	Yes	No	No	No	Yes	No	No	Yes	No	No	No	No	No	No	No	No
4	443	FEMALE	55	Second	NO	NO	2638	No	No	No	No	No	No	No	No	No	No	No	No	No	No	No	No	No
5	444	MALE	55	Second	NO	NO	2804	No	No	No	No	No	No	No	No	No	No	No	No	No	No	No	No	No
6	445	FEMALE	59	Second	NO	NO	3080	No	Yes	No	No	No	No	No	No	No	No	No	No	No	No	No	No	No
7	446	MALE	59	Second	NO	NO	3280	No	No	No	No	No	No	No	No	No	No	No	No	No	No	No	No	No
8	447	FEMALE	48	Second	NO	NO	3876	No	No	No	No	No	No	No	No	No	No	No	No	No	No	No	No	No
9	448	FEMALE	49	Second	NO	NO	4082	Yes	Yes	No	No	No	Yes	No	No	No	No	No	No	No	No	No	No	No
10	449	MALE	65	Second	NO	NO	4122	No	No	No	No	No	No	No	No	No	No	No	No	No	No	No	No	No
11	450	MALE	55	Second	NO	NO	4279	Yes	No	No	No	Yes	Yes	No	No	No	No	No	No	No	No	No	No	No
12	451	FEMALE	50	Second	NO	NO	4729	No	No	No	No	No	No	No	No	No	No	No	No	No	No	No	No	No
13	452	MALE	50	Second	NO	NO	4818	No	No	No	No	No	No	No	No	No	No	No	No	No	No	No	No	No
14	453	MALE	48	Second	NO	YES	5086	Yes	Yes	No	No	No	Yes	No	No	No	No	No	No	No	No	No	No	No
15	454	FEMALE	39	Second	YES	NO	5601	Yes	No	No	No	No	Yes	No	No	No	No	No	No	No	No	No	No	No
16	455	FEMALE	50	Second	NO	NO	5694	Yes	Yes	No	No	No	No	No	No	No	Yes	No	No	No	No	No	No	No
17	456	MALE	53	Second	NO	NO	6160	No	No	No	No	No	No	No	No	No	No	No	No	No	No	No	No	No
18	457	FEMALE	41	Second	NO	NO	6287	Yes	No	No	No	No	Yes	No	No	No	No	No	No	No	No	No	No	No
19	458	FEMALE	48	Second	NO	NO	6320	Yes	Yes	No	No	No	Yes	No	No	No	No	No	No	No	No	No	No	No
20	459	FEMALE	38	Second	NO	NO	6422	Yes	No	No	Yes	No	No	No	No	Yes	No	Yes	No	No	No	Yes	No	No
21	460	MALE	45	Second	NO	NO	7119	No	No	No	No	No	No	No	No	No	No	No	No	No	No	No	No	No
22	461	FEMALE	53	Second	NO	NO	7642	No	No	No	No	No	No	No	No	No	No	No	No	No	No	No	No	No
23	462	FEMALE	39	Second	NO	NO	7723	Yes	Yes	No	No	No	Yes	No	No	No	No	No	No	No	No	No	No	No
24	463	FEMALE	51	Second	NO	NO	7827	Yes	Yes	No	Yes	No	Yes	No	No	No	No	No	No	No	No	No	No	No
25	464	FEMALE	48	Second	YES	NO	8014	Yes	No	No	Yes	No	No	No	No	No	No	No	No	No	No	No	No	No
26	465	FEMALE	55	Second	YES	NO	8189	Yes	Yes	No	No	No	Yes	No	No	No	No	No	No	No	No	No	No	No
27	466	MALE	58	Second	NO	NO	8236	No	No	No	No	No	No	No	No	No	No	No	No	No	No	No	No	No
28	467	FEMALE	46	Second	NO	NO	8409	No	No	No	No	No	No	No	No	No	No	No	No	No	No	No	No	No
29	468	FEMALE	40	Second	NO	NO	8557	No	No	No	No	No	No	No	No	No	No	No	No	No	No	No	No	No
30	469	FEMALE	46	Second	NO	NO	8599	Yes	No	No	No	Yes	No	No	No	No	No	No	No	No	No	Yes	No	No
31	470	FEMALE	49	Second	NO	NO	8825	Yes	Yes	No	No	No	Yes	No	No	No	No	No	No	No	No	No	No	No
32	471	FEMALE	56	Second	NO	NO	8913	Yes	No	No	No	No	No	No	No	No	No	No	No	No	No	No	No	No
33	472	MALE	51	Second	NO	NO	9061	Yes	Yes	Yes	No	No	Yes	No	No	No	No	No	No	No	No	Yes	No	No
34	473	FEMALE	48	Second	NO	NO	9109	Yes	Yes	Yes	No	No	No	No	No	No	No	No	No	No	No	No	No	No
35	474	FEMALE	55	Second	NO	NO	9284	Yes	No	No	No	No	Yes	No	No	No	No	No	No	No	No	No	No	No
36	475	FEMALE	27	Second	NO	NO	9744	No	No	No	No	No	No	No	No	No	No	No	No	No	No	No	No	No
37	476	MALE	51	Second	NO	NO	9761	No	No	No	No	No	No	No	No	No	No	No	No	No	No	No	No	No
38	477	MALE	48	Second	NO	NO	11135	Yes	No	No	Yes	No	No	No	No	No	No	No	No	No	No	No	No	No
39	478	FEMALE	49	Second	NO	NO	11507	Yes	Yes	No	No	No	No	No	No	No	Yes	Yes	No	No	No	Yes	No	No
40	479	FEMALE	54	Second	NO	NO	11535	No	Yes	No	No	No	No	No	No	No	No	No	No	No	No	No	No	No
41	480	FEMALE	45	Second	NO	NO	12469	No	Yes	No	No	No	No	No	No	No	No	No	No	No	No	No	No	No
42	481	FEMALE	48	Second	NO	NO	12906	No	Yes	No	No	No	No	No	No	No	No	No	No	No	No	No	No	No
43	482	FEMALE	53	Second	NO	NO	13111	No	Yes	No	No	No	No	No	No	No	No	No	No	No	No	No	No	No
44	483	FEMALE	50	Second	NO	NO	13845	Yes	No	No	No	No	Yes	No	No	No	No	No	No	No	No	No	No	No
45	484	FEMALE	52	Second	NO	NO	13902	No	No	No	No	No	No	No	No	No	No	No	No	No	No	No	No	No
46	485	MALE	55	Second	NO	NO	13908	Yes	No	No	Yes	Yes	No	No	No	No	No	No	No	No	No	No	No	No
47	486	MALE	41	Second	NO	NO	14613	No		No	No	No	No	No	No	No	No	No	No	No	No	No	No	No
48	487	FEMALE	32	Second	YES	YES	15256	No	No	No	No	No	No	No	No	No	No	No	No	No	No	No	No	No
49	488	FEMALE	51	Second	YES	NO	15387	Yes	Yes	No	No	No	No	No	No	No	No	Yes	No	No	No	Yes	No	No
50	489	MALE	57	Second	YES	NO	15512	Yes	No	No	No	No	Yes	No	No	No	No	No	No	No	No	No	No	No
51	490	FEMALE	44	Second	NO	NO	15630	Yes	Yes	No	No	No	Yes	No	No	No	No	No	No	No	No	No	No	No
52	491	FEMALE	45	Second	NO	NO	15670	Yes	No	No	No	Yes	No	No	No	No	No	No	No	No	No	No	No	No
53	492	FEMALE	41	Second	NO	NO	15697	Yes	Yes	Yes	No	No	Yes	No	No	No	No	No	Yes	No	No	No	No	No
54	493	FEMALE	42	Second	NO	NO	15717	Yes	No	No	No	No	Yes	No	No	No	No	No	No	No	No	No	No	No
55	494	FEMALE	55	Second	NO	NO	16199	Yes	Yes	No	No	No	Yes	No	No	No	No	No	No	No	No	No	No	No
56	495	FEMALE	54	Second	YES	NO	16203	No	No	No	No	No	No	No	No	No	No	No	No	No	No	No	No	No
57	496	FEMALE	53	Second	NO	YES	16364	No	Yes	No	No	No	No	No	No	No	No	No	No	No	No	No	No	No
58	497	MALE	47	Second	NO	NO	16621	Yes	Yes	No	No	Yes	No	No	No	Yes	Yes	Yes	No	No	No	Yes	No	Yes
59	498	FEMALE	49	Second	NO	NO	16696	Yes	No	No	No	No	Yes	No	No	No	No	No	No	Yes	No	No	No	No
60	499	FEMALE	43	Second	YES	NO	17045	Yes	No	No	No	Yes	No	No	No	No	No	Yes	No	No	No	No	No	No
61	500	FEMALE	64	Second	NO	YES	17938	Yes	No	No	No	No	Yes	No	No	No	No	No	No	No	No	No	No	No
62	501	MALE	62	Second	NO	NO	18153	No	No	No	No	No	No	No	No	No	No	No	No	No	No	No	No	No
63	502	FEMALE	43	Second	NO	NO	18175	Yes	No	No	No	No	Yes	No	No	No	No	No	No	No	No	No	No	No
64	503	FEMALE	43	Second	NO	NO	18230	Yes	No	No	No	No	Yes	No	No	No	No	No	No	No	No	No	No	No
65	504	FEMALE	44	Second	YES	NO	18526	Yes	Yes	No	No	No	Yes	No	No	No	No	No	No	No	No	No	No	No
66	505	MALE	35	Second	YES	YES	18704	No	No	No	No	No	No	No	No	No	No	No	No	No	No	No	No	No
67	506	FEMALE	54	Second	NO	NO	19236	No	Yes	No	No	No	No	No	No	No	No	No	No	No	No	No	No	No
68	507	FEMALE	58	Second	NO	NO	21930	No	Yes	No	No	No	No	No	No	No	No	No	No	No	No	No	No	No
69	508	FEMALE	47	Second	NO	NO	22380	No	No	No	No	No	No	No	No	No	No	No	No	No	No	No	No	No
70	509	MALE	61	Second	NO	NO	22472	No	No	No	No	No	No	No	No	No	No	No	No	No	No	No	No	No
71	510	FEMALE	49	Second	NO	NO	23207	Yes	Yes	No	No	No	Yes	No	No	No	No	No	No	No	No	No	No	No
72	511	FEMALE	55	Second	NO	NO	23247	Yes	Yes	No	No	Yes	Yes	No	No	No	No	No	No	No	No	No	No	No
73	512	FEMALE	26	Second	NO	NO	24902	Yes	No	No	No	No	Yes	No	No	No	No	Yes	No	No	No	No	No	No
74	513	MALE	58	Second	YES	NO	25372	No	No	No	No	No	No	No	No	No	No	No	No	No	No	No	No	No
75	514	MALE	49	Second	NO	NO	25905	Yes	No	No	Yes	No	No	No	No	No	No	No	No	No	No	No	No	No
76	515	FEMALE	39	Second	YES	NO	27084	Yes	No	No	No	No	Yes	No	No	No	No	Yes	No	No	No	No	Yes	No
77	516	FEMALE	61	Second	NO	NO	28018	Yes	Yes	No	No	No	No	No	No	Yes	No	No	No	No	No	No	No	No
78	517	MALE	64	Second	NO	NO	29296	No	Yes	No	No	No	No	No	No	No	No	No	No	No	No	No	No	No
79	518	FEMALE	44	Second	NO	NO	29356	No	No	No	No	No	No	No	No	No	No	No	No	No	No	No	No	No
80	519	FEMALE	53	Second	NO	NO	30528	Yes	Yes	Yes	No	No	Yes	No	No	No	No	No	No	No	No	No	No	Yes
81	520	FEMALE	44	Second	NO	NO	30606	Yes	No	No	No	No	Yes	No	No	No	No	No	No	No	No	No	No	No
82	521	FEMALE	49	Second	NO	NO	31713	No	No	No	No	No	No	No	No	No	No	No	No	No	No	No	No	No
83	522	FEMALE	49	Second	NO	NO	31987	Yes	No	No	No	No	Yes	No	No	No	No	No	No	No	No	No	No	No
84	523	FEMALE	28	Second	NO	NO	32067	No	No	No	No	No	No	No	No	No	No	No	No	No	No	No	No	No
85	524	FEMALE	44	Second	NO	NO	35717	Yes	Yes	No	No	No	No	No	No	No	Yes	No	No	No	No	Yes	No	No
86	525	FEMALE	55	Second	NO	NO	36614	Yes	No	No	Yes	No	No	No	No	No	No	No	No	No	No	No	No	No
87	526	FEMALE	51	Second	NO	NO	36751	Yes	Yes	No	Yes	No	Yes	No	No	Yes	No	No	No	No	No	No	No	No
88	527	FEMALE	50	Second	NO	NO	38419	Yes	Yes	No	No	No	No	No	No	No	Yes	Yes	No	No	No	No	No	Yes
89	528	FEMALE	26	Second	NO	YES	41522	No	Yes	No	No	No	No	No	No	No	No	No	No	No	No	No	No	No
90	529	MALE	28	Second	NO	NO	42560	Yes	No	No	No	No	No	No	No	Yes	No	No	No	No	No	No	No	No
91	530	FEMALE	49	Second	NO	NO	42675	Yes	Yes	No	No	No	Yes	No	No	No	No	No	No	No	No	No	No	No
92	531	FEMALE	53	Second	YES	NO	43802	Yes	Yes	No	No	No	Yes	No	No	No	No	No	No	No	No	Yes	No	No
93	532	FEMALE	51	Second	NO	NO	44242	Yes	No	No	No	No	Yes	No	No	No	No	No	No	No	No	No	Yes	No
94	533	FEMALE	43	Second	NO	NO	44277	Yes	No	No	No	No	No	No	No	No	No	No	No	No	No	No	No	No
95	534	FEMALE	47	Second	NO	NO	45072	Yes	No	No	No	No	No	No	No	No	Yes	Yes	No	No	No	No	No	No
96	535	FEMALE	54	Second	NO	NO	45136	Yes	No	No	No	No	Yes	No	No	No	No	No	No	No	No	No	No	No
97	536	FEMALE	25	Second	NO	NO	46562	Yes	No	No	No	No	No	No	No	Yes	No	No	No	No	No	No	No	No
98	537	MALE	26	Second	NO	NO	47463	Yes	No	No	No	No	No	No	No	Yes	No	Yes	No	No	No	Yes	No	No
99	538	MALE	26	Second	YES	YES	47566	No	No	No	No	No	No	No	No	No	No	No	No	No	No	No	No	No
100	539	MALE	62	Second	NO	NO	47614	No	Yes	No	No	No	No	No	No	No	No	No	No	No	No	No	No	No
101	540	FEMALE	46	Second	NO	NO	48099	Yes	No	Yes	No	No	No	No	No	No	Yes	No	No	No	No	No	No	No
102	541	FEMALE	57	Second	NO	NO	49896	No	No	No	No	No	No	No	No	No	No	No	No	No	No	No	No	No
103	542	MALE	52	Second	NO	NO	51003	Yes	Yes	No	No	No	Yes	No	No	No	No	No	No	No	No	No	No	No
104	543	MALE	30	Second	NO	NO	51510	Yes	No	No	No	No	No	No	No	No	Yes	Yes	No	No	No	Yes	No	No
105	544	MALE	42	Second	NO	YES	52903	No	No	No	No	No	No	No	No	No	No	No	No	No	No	No	No	No
106	545	FEMALE	60	Second	NO	NO	55329	Yes	No	No	No	No	No	No	No	Yes	No	Yes	No	No	No	No	No	No
107	546	FEMALE	61	Second	NO	NO	64111	Yes	Yes	No	No	No	Yes	No	No	Yes	No	No	No	No	No	No	No	No
108	547	FEMALE	48	Second	NO	NO	64182	No	No	No	No	No	No	No	No	No	No	No	No	No	No	No	No	No
109	548	MALE	27	Second	NO	NO	65347	No	No	No	No	No	No	No	No	No	No	No	No	No	No	No	No	No
110	549	FEMALE	62	Second	NO	NO	74716	Yes	Yes	No	No	No	Yes	No	No	No	No	No	No	No	Yes	No	No	No
111	550	MALE	47	Second	YES	YES		No	No	No	No	No	No	No	No	No	No	No	No	No	No	No	No	No
112	551	MALE	34	Second	NO	NO		Yes	No	No	No	No	No	No	No	No	No	Yes	No	No	No	Yes	No	No
113	552	MALE	46	Second	NO	NO		Yes	No	No	No	No	No	No	No	No	No	Yes	No	No	No	Yes	No	No
114	553	MALE	35	Second	NO	YES		No	No	No	No	No	No	No	No	No	No	No	No	No	No	No	No	No
115	554	MALE	55	Second	NO	NO		No	Yes	No	No	No	No	No	No	No	No	No	No	No	No	No	No	No
116	555	FEMALE	57	Second	NO	NO		Yes	Yes	No	No	No	Yes	No	No	No	No	No	No	No	No	No	No	No
117	556	MALE	59	Second	YES	NO		Yes	Yes	No	No	No	No	No	No	No	No	No	Yes	No	No	Yes	No	No
118	557	FEMALE	61	Second	NO	NO		Yes	No	No	No	No	No	No	No	No	No	No	No	No	No	No	No	No
119	558	FEMALE	43	Second	NO	YES		Yes	No	No	No	No	No	No	No	No	No	No	No	No	No	No	No	No
120	559	FEMALE	49	Second	YES	NO		Yes	Yes	No	No	No	No	No	No	No	No	No	No	No	No	No	No	No
121	560	FEMALE	46	Second	NO	YES		No	Yes	No	No	No	No	No	No	No	No	No	No	No	No	No	No	No
122	561	FEMALE	56	Second	YES	YES		Yes	Yes	No	No	No	Yes	No	No	No	No	No	No	No	No	No	No	No
123	562	MALE	52	Second	NO	NO		No	No	No	No	No	No	No	No	No	No	No	No	No	No	No	No	No
124	563	FEMALE	50	Second	NO	NO		No	No	No	No	No	No	No	No	No	No	No	No	No	No	No	No	No
125	564	MALE	58	Second	YES	NO		Yes	Yes	No	No	No	Yes	No	No	No	No	No	No	No	No	No	No	No
126	565	FEMALE	52	Second	NO	YES		No	Yes	No	No	No	No	No	No	No	No	No	No	No	No	No	No	No
127	566	MALE	47	Second	NO	NO		No	No	No	No	No	No	No	No	No	No	No	No	No	No	No	No	No
128	567	MALE	54	Second	NO	NO		No	No	No	No	No	No	No	No	No	No	No	No	No	No	No	No	No
129	568	FEMALE	57	Second	NO	NO		Yes	Yes	No	No	No	No	No	No	No	No	No	No	No	No	No	No	No
130	569	MALE	44	Second	NO	NO		No	No	No	No	No	No	No	No	No	No	No	No	No	No	No	No	No
131	570	MALE	52	Second	NO	NO		Yes	Yes	No	No	No	No	No	No	No	No	No	No	No	No	Yes	No	No
132	571	FEMALE	61	Second	NO	NO		Yes	Yes	No	No	No	Yes	No	No	No	No	No	No	No	No	No	No	No
133	572	FEMALE	44	Second	NO	NO		Yes	Yes	No	No	No	No	No	No	No	No	No	Yes	No	No	No	No	No
134	573	MALE	49	Second	NO	NO		No	No	No	No	No	No	No	No	No	No	No	No	No	No	No	No	No
135	574	MALE	49	Second	NO	NO		Yes	No	No	No	No	Yes	No	No	No	No	No	No	No	No	No	No	No
136	575	FEMALE	52	Second	NO	NO		Yes	Yes	No	Yes	No	No	No	No	No	No	No	No	No	No	No	No	No
137	576	FEMALE	43	Second	NO	NO		No	No	No	No	No	No	No	No	No	No	No	No	No	No	No	No	No
138	577	FEMALE	45	Second	NO	NO		Yes	Yes	No	No	No	Yes	No	No	No	No	No	No	No	No	No	No	No
139	578	FEMALE	49	Second	NO	NO		No	Yes	No	No	No	No	No	No	No	No	No	No	No	No	No	No	No
140	579	FEMALE	51	Second	NO	NO		Yes	No	No	No	No	Yes	No	No	No	No	No	No	No	No	No	No	No
141	580	FEMALE	33	Second	YES	NO		Yes	Yes	No	No	No	No	No	No	No	Yes	No	No	No	No	No	No	No
142	581	FEMALE	45	Second	YES	NO		No	No	No	No	No	No	No	No	No	No	No	No	No	No	No	No	No
143	582	MALE	60	Second	YES	NO		No	Yes	No	No	No	No	No	No	No	No	No	No	No	No	No	No	No
144	583	FEMALE	50	Second	NO	NO		Yes	Yes	No	No	No	No	Yes	No	No	Yes	No	No	No	No	No	No	No
145	584	FEMALE	52	Second	NO	NO		No	No	No	No	No	No	No	No	No	No	No	No	No	No	No	No	No
146	585	FEMALE	44	Second	NO	NO		Yes	No	No	Yes	No	No	No	No	No	No	No	No	No	No	No	No	No
147	586	FEMALE	50	Second	YES	YES		No	Yes	No	No	No	No	No	No	No	No	No	No	No	No	No	No	No
148	587	MALE	62	Second	NO	NO		No	No	No	No	No	No	No	No	No	No	No	No	No	No	No	No	No
149	588	FEMALE	54	Second	YES	NO		Yes	Yes	No	No	No	No	No	No	Yes	Yes	No	No	No	No	No	No	No
150	589	MALE	55	Second	NO	NO		No	No	No	No	No	No	No	No	No	No	No	No	No	No	No	No	No
151	590	MALE	46	Second	NO	NO		No	No	No	No	No	No	No	No	No	No	No	No	No	No	No	No	No
152	591	FEMALE	54	Second	NO	NO		No	No	No	No	No	No	No	No	No	No	No	No	No	No	No	No	No
153	592	FEMALE	42	Second	NO	NO		No	No	No	No	No	No	No	No	No	No	No	No	No	No	No	No	No
154	593	MALE	51	Second	NO	NO		No	No	No	No	No	No	No	No	No	No	No	No	No	No	No	No	No
155	594	FEMALE	57	Second	NO	NO		Yes	No	Yes	No	No	No	No	Yes	Yes	No	Yes	No	No	No	Yes	No	No
156	595	FEMALE	52	Second	NO	NO		Yes	Yes	No	Yes	No	No	No	No	No	No	No	No	No	No	Yes	No	No
157	596	FEMALE	38	Second	NO	NO		Yes	No	No	No	No	Yes	No	No	No	No	No	No	No	No	No	No	No
158	597	MALE	37	Second	NO	NO		Yes	No	No	No	No	Yes	No	No	No	No	No	No	No	No	No	No	No
159	598	MALE	64	Second	NO	NO		Yes	Yes	No	No	No	Yes	No	No	No	No	No	No	No	No	No	No	No
160	599	MALE	52	Second	NO	NO		No	No	No	No	No	No	No	No	No	No	No	No	No	No	No	No	No
161	600	MALE	40	Second	NO	NO		No	No	No	No	No	No	No	No	No	No	No	No	No	No	No	No	No
162	601	MALE	54	Second	NO	NO		No	Yes	No	No	No	No	No	No	No	No	No	No	No	No	No	No	No
163	602	MALE	60	Second	NO	NO		No	No	No	No	No	No	No	No	No	No	No	No	No	No	No	No	No
164	603	MALE	57	Second	NO	NO		No	Yes	No	No	No	No	No	No	No	No	No	No	No	No	No	No	No
165	604	MALE	50	Second	NO	NO		No	Yes	No	No	No	No	No	No	No	No	No	No	No	No	No	No	No
166	605	MALE	41	Second	YES	YES		No	No	No	No	No	No	No	No	No	No	No	No	No	No	No	No	No
167	606	MALE	41	Second	NO	NO		No	No	No	No	No	No	No	No	No	No	No	No	No	No	No	No	No
168	607	MALE	45	Second	NO	NO		No	No	No	No	No	No	No	No	No	No	No	No	No	No	No	No	No
169	608	FEMALE	46	Second	NO	NO		Yes	No	No	Yes	No	Yes	No	No	Yes	No	No	No	No	No	No	No	No
170	609	FEMALE	58	Second	NO	NO		No	No	No	No	No	No	No	No	No	No	No	No	No	No	No	No	No
171	610	FEMALE	51	Second	NO	NO		Yes	Yes	No	No	No	Yes	No	No	No	No	No	No	No	No	No	No	No
172	611	FEMALE	57	Second	NO	NO		Yes	Yes	No	No	No	No	No	No	No	No	Yes	No	No	No	No	No	No
173	612	FEMALE	45	Second	NO	NO		No	No	No	No	No	No	No	No	No	No	No	No	No	No	No	No	No
174	613	FEMALE	48	Second	NO	NO		Yes	Yes	No	Yes	No	Yes	No	No	No	No	No	No	No	No	No	No	No
175	614	FEMALE	66	Second	NO	NO		Yes	Yes	No	No	No	No	No	No	No	No	No	No	No	No	No	No	No
176	615	MALE	62	Second	NO	NO		Yes	Yes	No	No	No	No	No	No	No	No	No	No	No	No	No	No	No
177	616	FEMALE	47	Second	NO	NO		No	Yes	No	No	No	No	No	No	No	No	No	No	No	No	No	No	No
178	617	FEMALE	50	Second	NO	NO		Yes	No	No	No	No	No	No	No	Yes	No	No	No	No	No	No	No	No
179	618	FEMALE	53	Second	NO	NO		Yes	Yes	No	No	No	No	No	No	No	No	No	No	No	No	No	Yes	No
180	619	FEMALE	45	Second	NO	NO		Yes	No	No	No	No	Yes	No	No	No	No	No	No	No	No	No	No	No
181	620	FEMALE	49	Second	YES	NO		Yes	Yes	No	Yes	No	No	No	No	Yes	No	No	No	No	No	No	No	No
182	621	MALE	42	Second	YES	NO		Yes	No	No	No	No	Yes	No	No	No	No	No	No	No	No	No	No	No
183	622	FEMALE	60	Second	NO	NO		Yes	Yes	No	No	Yes	Yes	No	No	No	No	No	No	No	No	No	No	Yes
184	623	FEMALE	34	Second	NO	NO		Yes	No	No	No	No	Yes	No	No	Yes	No	No	No	No	No	No	No	No
185	624	MALE	44	Second	NO	NO		Yes	No	No	No	No	No	No	No	No	No	No	No	No	No	No	No	Yes
186	625	FEMALE	49	Second	NO	NO		Yes	No	No	No	Yes	Yes	No	No	No	No	No	No	No	No	No	No	No
187	626	FEMALE	56	Second	NO	NO		Yes	Yes	No	Yes	No	Yes	No	No	No	No	No	No	No	No	No	No	No
188	627	FEMALE	43	Second	NO	NO		Yes	Yes	No	Yes	No	No	No	No	Yes	No	No	No	No	No	No	No	No
189	628	FEMALE	54	Second	NO	NO		Yes	No	No	No	Yes	No	No	No	No	No	Yes	No	No	No	No	No	No
190	629	FEMALE	40	Second	NO	NO		Yes	Yes	No	No	No	No	No	No	No	No	No	No	No	No	Yes	No	No
191	630	MALE	27	Second	NO	NO		Yes	No	No	No	No	No	No	No	Yes	No	Yes	No	No	No	No	No	No
192	631	MALE	54	Second	NO	NO		No	Yes	No	No	No	No	No	No	No	No	No	No	No	No	No	No	No
193	632	MALE	50	Second	NO	NO		Yes	No	No	No	No	Yes	No	No	No	No	No	No	No	No	No	No	No
194	633	MALE	60	Second	NO	NO		No	Yes	No	No	No	No	No	No	No	No	No	No	No	No	No	No	No
195	634	FEMALE	26	Second	NO	NO		No	No	No	No	No	No	No	No	No	No	No	No	No	No	No	No	No
196	635	FEMALE	25	Second	NO	NO		Yes	No	No	No	No	Yes	No	No	No	No	No	No	No	No	No	No	No
197	636	MALE	52	Second	NO	NO		No	No	No	No	No	No	No	No	No	No	No	No	No	No	No	No	No
198	637	MALE	53	Second	NO	NO		Yes	No	No	No	No	No	No	No	No	No	No	No	No	No	No	No	Yes
199	638	MALE	63	Second	NO	NO		Yes	Yes	No	No	No	Yes	No	No	No	No	No	No	No	No	No	No	No
200	639	MALE	47	Second	YES	YES		No	Yes	No	No	No	No	No	No	No	No	No	No	No	No	No	No	No
201	640	MALE	47	Second	NO	NO		Yes	Yes	No	Yes	No	Yes	No	No	No	No	No	No	No	No	No	No	No
202	641	MALE	41	Second	NO	NO		No	No	No	No	No	No	No	No	No	No	No	No	No	No	No	No	No
203	642	MALE	45	Second	NO	NO		No	Yes	No	No	No	No	No	No	No	No	No	No	No	No	No	No	No
204	643	MALE	64	Second	NO	NO		No	No	No	No	No	No	No	No	No	No	No	No	No	No	No	No	No
205	644	FEMALE	53	Second	NO	NO		Yes	No	No	Yes	No	Yes	No	No	No	No	No	No	No	No	No	No	No
206	645	FEMALE	25	Second	NO	NO		Yes	No	No	No	No	Yes	No	No	No	No	No	No	No	No	No	No	No
207	646	MALE	59	Second	NO	NO		Yes	Yes	No	No	No	Yes	No	No	No	No	No	No	No	No	No	No	No
208	647	FEMALE	27	Second	NO	NO		No	No	No	No	No	No	No	No	No	No	No	No	No	No	No	No	No
209	648	MALE	58	Second	NO	NO		No	No	No	No	No	No	No	No	No	No	No	No	No	No	No	No	No
210	649	FEMALE	54	Second	NO	NO		Yes	No	No	No	No	Yes	No	No	No	No	No	No	No	No	No	No	No
211	650	MALE	49	Second	NO	NO		Yes	Yes	No	Yes	No	No	No	No	No	No	No	No	No	No	No	No	No
212	651	FEMALE	54	Second	NO	NO		Yes	Yes	No	No	No	Yes	No	No	Yes	No	No	No	No	No	Yes	No	No
213	652	MALE	60	Second	NO	NO		No	No	No	No	No	No	No	No	No	No	No	No	No	No	No	No	No
214	653	MALE	53	Second	NO	NO		Yes	No	No	Yes	No	No	No	No	No	No	Yes	No	No	No	No	No	No
215	654	MALE	51	Second	NO	NO		No	No	No	No	No	No	No	No	No	No	No	No	No	No	No	No	No
216	655	FEMALE	38	Second	NO	NO		Yes	No	No	No	No	No	No	No	No	No	No	No	No	No	Yes	No	No
217	656	FEMALE	53	Second	NO	NO		Yes	No	No	No	No	Yes	No	No	No	No	No	No	No	No	No	No	No
218	657	MALE	37	Second	NO	NO		Yes	No	No	Yes	No	No	No	No	Yes	No	Yes	No	No	No	No	No	No
219	658	MALE	50	Second	NO	NO		No	No	No	No	No	No	No	No	No	No	No	No	No	No	No	No	No
220	659	FEMALE	59	Second	NO	NO		Yes	No	No	No	No	Yes	No	No	No	No	No	No	No	No	No	No	No
221	660	MALE	59	Second	NO	NO		No	No	No	No	No	No	No	No	No	No	No	No	No	No	No	No	No
222	661	MALE	61	Second	NO	NO		No	No	No	No	No	No	No	No	No	No	No	No	No	No	No	No	No
223	662	MALE	28	Second	NO	NO		No	No	No	No	No	No	No	No	No	No	No	No	No	No	No	No	No
224	663	FEMALE	25	Second	NO	NO		Yes	Yes	No	No	No	Yes	No	No	No	No	No	No	No	No	No	No	No
225	664	MALE	27	Second	NO	NO		Yes	No	No	No	No	Yes	No	No	No	No	No	No	No	No	No	No	No
226	665	MALE	44	Second	NO	NO		Yes	No	No	No	No	Yes	No	No	No	No	No	No	No	No	No	No	No
227	666	FEMALE	26	Second	NO	NO		No	No	No	No	No	No	No	No	No	No	No	No	No	No	No	No	No
228	667	FEMALE	60	Second	NO	NO		No	Yes	No	No	No	No	No	No	No	No	No	No	No	No	No	No	No
229	668	FEMALE	30	Second	NO	NO		No	No	No	No	No	No	No	No	No	No	No	No	No	No	No	No	No
230	669	FEMALE	25	Second	NO	NO		No	No	No	No	No	No	No	No	No	No	No	No	No	No	No	No	No
231	670	MALE	47	Second	YES	YES		No	Yes	No	No	No	No	No	No	No	No	No	No	No	No	No	No	No
232	671	FEMALE	54	Second	NO	NO		Yes	No	No	No	No	Yes	No	No	No	No	No	No	No	No	No	No	No
233	672	FEMALE	44	Second	NO	NO		No	No	No	No	No	No	No	No	No	No	No	No	No	No	No	No	No
234	673	FEMALE	48	Second	NO	NO		No	Yes	No	No	No	No	No	No	No	No	No	No	No	No	No	No	No
235	674	FEMALE	37	Second	NO	NO		No	No	No	No	No	No	No	No	No	No	No	No	No	No	No	No	No
236	675	FEMALE	49	Second	NO	NO		Yes	No	No	No	No	No	No	No	No	No	No	No	No	No	Yes	No	No
237	676	MALE	30	Second	NO	NO		No	No	No	No	No	No	No	No	No	No	No	No	No	No	No	No	No
238	677	FEMALE	54	Second	NO	NO		No	No	No	No	No	No	No	No	No	No	No	No	No	No	No	No	No
239	678	FEMALE	52	Second	YES	NO		Yes	No	No	Yes	No	Yes	No	No	No	No	No	No	No	No	No	No	No
240	679	FEMALE	41	Second	NO	NO		No	No	No	No	No	No	No	No	No	No	No	No	No	No	No	No	No
241	680	FEMALE	54	Second	NO	NO		No	No	No	No	No	No	No	No	No	No	No	No	No	No	No	No	No
242	681	FEMALE	39	Second	NO	NO		No	Yes	No	No	No	No	No	No	No	No	No	No	No	No	No	No	No
243	682	FEMALE	56	Second	NO	NO		Yes	No	No	No	No	No	No	No	No	No	Yes	No	No	No	No	No	No
244	683	FEMALE	48	Second	NO	NO		No	No	No	No	No	No	No	No	No	No	No	No	No	No	No	No	No
245	684	FEMALE	52	Second	NO	NO		Yes	Yes	No	No	Yes	No	No	No	Yes	No	No	No	No	No	Yes	No	No
246	685	FEMALE	52	Second	YES	NO		Yes	Yes	No	No	No	Yes	No	No	No	No	No	No	No	No	No	No	No
247	686	FEMALE	46	Second	NO	NO		Yes	No	No	No	No	No	No	No	Yes	No	No	No	No	No	Yes	No	No
248	687	MALE	62	Second	YES	NO		Yes	Yes	No	No	No	Yes	No	No	No	No	No	No	No	No	No	No	No
249	688	FEMALE	43	Second	NO	NO		Yes	No	No	Yes	No	No	No	No	No	Yes	No	No	No	Yes	No	No	No
250	689	FEMALE	50	Second	YES	YES		Yes	Yes	No	No	No	No	No	No	No	No	Yes	No	No	No	Yes	No	No
251	690	FEMALE	46	Second	NO	NO		Yes	Yes	No	No	No	Yes	No	No	No	No	No	No	No	No	No	No	No
252	691	MALE	57	Second	NO	NO		No	Yes	No	No	No	No	No	No	No	No	No	No	No	No	No	No	No
253	692	MALE	49	Second	NO	NO		Yes	No	No	Yes	No	No	No	No	Yes	Yes	No	No	No	No	Yes	No	No
254	693	FEMALE	46	Second	NO	NO		Yes	No	No	Yes	No	No	No	No	Yes	No	No	No	No	No	No	No	No
255	694	MALE	59	Second	YES	NO		No	No	No	No	No	No	No	No	No	No	No	No	No	No	No	No	No
256	695	FEMALE	56	Second	YES	NO		Yes	Yes	No	No	No	No	No	No	Yes	No	No	No	No	No	No	No	No
257	696	FEMALE	41	Second	YES	NO		Yes	No	No	No	Yes	No	No	No	Yes	Yes	No	No	No	No	No	No	No
258	697	FEMALE	43	Second				Yes		No	No	Yes	No	No	No	Yes	No	No	No	No	No	Yes	No	No
259	698	FEMALE	54	Second	NO	NO		Yes	Yes	No	No	No	No	No	No	No	No	No	No	No	No	Yes	No	No
260	699	MALE	55	Second	NO	NO		No	Yes	No	No	No	No	No	No	No	No	No	No	No	No	No	No	No
261	700	FEMALE	36	Second	NO	NO		Yes	Yes	No	No	Yes	No	No	No	No	No	No	No	No	No	No	No	No
262	701	FEMALE	48	Second	NO	NO		Yes	No	No	No	No	Yes	No	No	No	No	No	No	No	No	No	No	No
263	702	FEMALE	54	Second	NO	NO		No	No	No	No	No	No	No	No	No	No	No	No	No	No	No	No	No
264	703	FEMALE	57	Second	NO	NO		Yes	No	No	No	No	Yes	No	No	No	No	No	No	No	No	No	No	No
265	704	MALE	55	Second	NO	NO		No	No	No	No	No	No	No	No	No	No	No	No	No	No	No	No	No
266	705	FEMALE	47	Second	NO	NO		Yes	No	No	Yes	Yes	No	No	No	Yes	No	No	No	No	No	Yes	No	No
267	706	FEMALE	40	Second	NO	NO		Yes	No	No	No	No	No	No	No	No	No	No	No	No	No	Yes	No	No
268	707	FEMALE	41	Second	NO	NO		Yes	No	No	No	No	No	No	No	No	Yes	No	No	No	No	Yes	No	No
269	708	FEMALE	58	Second	NO	NO		Yes	No	No	No	No	No	No	No	No	No	No	Yes	No	No	No	No	No
270	709	FEMALE	41	Second	NO	NO		Yes	No	No	No	No	No	No	No	No	Yes	Yes	No	No	No	No	No	No
271	710	FEMALE	45	Second	NO	NO		Yes	Yes	No	No	No	Yes	No	No	No	No	No	No	No	No	No	No	No
272	711	FEMALE	47	Second	NO	NO		Yes	No	No	No	Yes	No	No	No	Yes	No	No	No	No	Yes	Yes	No	No
273	712	MALE	54	Second	NO	NO		No	No	No	No	No	No	No	No	No	No	No	No	No	No	No	No	No
274	713	MALE	55	Second	NO	NO		Yes	No	No	No	No	Yes	No	No	No	No	No	No	No	No	No	No	No
275	714	FEMALE	26	Second	YES	NO		No	Yes	No	No	No	No	No	No	No	No	No	No	No	No	No	No	No
276	715	FEMALE	43	Second	YES	NO		Yes	Yes	No	Yes	No	No	No	No	No	No	No	No	No	No	No	Yes	No
277	716	MALE	28	Second	NO	YES		No	No	No	No	No	No	No	No	No	No	No	No	No	No	No	No	No
278	717	FEMALE	24	Second	NO	NO		Yes	No	No	No	No	No	No	No	No	No	No	No	No	No	No	Yes	No
279	718	MALE	26	Second	NO	NO		No	No	No	No	No	No	No	No	No	No	No	No	No	No	No	No	No
280	719	MALE	39	Second	YES	NO		Yes	No	No	No	No	No	No	No	No	No	No	No	No	No	No	No	No
281	720	FEMALE	48	Second	NO	NO		No	No	No	No	No	No	No	No	No	No	No	No	No	No	No	No	No
282	721	FEMALE	58	Second	NO	NO		Yes	No	No	No	No	Yes	No	No	No	No	No	No	No	No	No	No	No
283	722	MALE	27	Second	NO	NO		Yes	No	No	No	No	No	No	No	Yes	No	Yes	No	No	No	No	No	No
284	723	MALE	56	Second	NO	NO		No	No	No	No	No	No	No	No	No	No	No	No	No	No	No	No	No
285	724	MALE	53	Second	NO	NO		Yes	No	No	No	No	Yes	No	No	No	No	No	No	No	No	No	No	No
286	725	FEMALE	38	Second	NO	NO		No	No	No	No	No	No	No	No	No	No	No	No	No	No	No	No	No
287	726	MALE	25	Second	NO	NO		No	No	No	No	No	No	No	No	No	No	No	No	No	No	No	No	No
288	727	FEMALE	58	Second	NO	NO		Yes	No	No	No	No	Yes	No	No	No	No	Yes	No	No	No	No	No	No
289	728	FEMALE	49	Second	NO	NO		Yes	Yes	No	No	No	No	No	No	No	No	Yes	No	No	No	No	No	No
290	729	MALE	57	Second	NO	NO		Yes	No	No	No	No	No	No	No	No	No	No	No	No	No	Yes	No	No
291	730	FEMALE	46	Second	NO	NO		Yes	No	No	No	Yes	No	No	No	No	No	No	No	No	No	No	No	No
292	731	FEMALE	50	Second	NO	NO		Yes	Yes	No	No	No	Yes	No	No	No	No	No	No	No	No	No	No	No
293	732	FEMALE	53	Second	NO	NO		Yes	No	No	No	Yes	No	No	No	No	No	Yes	No	No	No	No	No	No
294	733	FEMALE	52	Second	NO	NO		Yes	No	No	No	No	Yes	No	No	No	No	No	No	No	No	No	No	No
295	734	FEMALE	41	Second	NO	NO		No	No	No	No	No	No	No	No	No	No	No	No	No	No	No	No	No
296	735	FEMALE	52	Second	NO	NO		Yes	Yes	No	No	No	No	No	No	No	No	No	No	No	No	Yes	No	No
297	736	FEMALE	56	Second	NO	NO		No	Yes	No	No	No	No	No	No	No	No	No	No	No	No	No	No	No
298	737	MALE	56	Second	NO	NO		No	No	No	No	No	No	No	No	No	No	No	No	No	No	No	No	No
299	738	FEMALE	40	Second	NO	NO		No	No	No	No	No	No	No	No	No	No	No	No	No	No	No	No	No
300	739	FEMALE	30	Second	NO	NO		No	No	No	No	No	No	No	No	No	No	No	No	No	No	No	No	No
301	740	FEMALE	64	Second	NO	NO		Yes	Yes	No	No	No	No	No	No	No	No	Yes	No	No	No	Yes	No	No
302	741	FEMALE	52	Second	NO	NO		No	Yes	No	No	No	No	No	No	No	No	No	No	No	No	No	No	No
303	742	FEMALE	55	Second	NO	NO		No	Yes	No	No	No	No	No	No	No	No	No	No	No	No	No	No	No
304	743	FEMALE	54	Second	NO	NO		No	No	No	No	No	No	No	No	No	No	No	No	No	No	No	No	No
305	744	FEMALE	54	Second	NO	NO		No	No	No	No	No	No	No	No	No	No	No	No	No	No	No	No	No
306	745	FEMALE	50	Second	NO	NO		Yes	No	No	No	No	No	No	No	No	No	No	No	No	No	Yes	No	No
307	746	FEMALE	64	Second	NO	NO		No	No	No	No	No	No	No	No	No	No	No	No	No	No	No	No	No
308	747	FEMALE	57	Second	NO	NO		No	No	No	No	No	No	No	No	No	No	No	No	No	No	No	No	No
309	748	FEMALE	56	Second	NO	NO		No	No	No	No	No	No	No	No	No	No	No	No	No	No	No	No	No
310	749	FEMALE	60	Second	NO	NO		Yes	Yes	No	No	No	Yes	No	No	No	No	No	No	No	No	No	No	No
311	750	FEMALE	46	Second	NO	NO		Yes	Yes	No	Yes	No	No	No	No	No	Yes	Yes	No	No	No	Yes	No	No
312	751	MALE	53	Second	NO	NO		No	No	No	No	No	No	No	No	No	No	No	No	No	No	No	No	No
313	752	FEMALE	65	Second	NO	NO		No	No	No	No	No	No	No	No	No	No	No	No	No	No	No	No	No
314	753	FEMALE	52	Second	NO	NO		No	No	No	No	No	No	No	No	No	No	No	No	No	No	No	No	No
315	754	FEMALE	58	Second	NO	NO		Yes	No	No	Yes	No	No	No	No	Yes	Yes	No	No	No	No	Yes	No	No
316	755	FEMALE	36	Second	NO	NO		Yes	Yes	No	No	No	Yes	No	No	Yes	No	No	No	No	No	No	No	No
317	756	FEMALE	44	Second	NO	NO		Yes	No	No	No	No	No	No	No	No	Yes	No	No	No	No	No	No	No
318	757	FEMALE	38	Second	NO	NO		Yes	No	No	No	No	Yes	No	No	No	No	Yes	No	No	No	Yes	No	No
319	758	FEMALE	45	Second	NO	NO		No	No	No	No	No	No	No	No	No	No	No	No	No	No	No	No	No
320	759	FEMALE	42	Second	NO	NO		Yes	No	No	No	No	No	No	No	No	No	No	No	No	No	Yes	No	No
321	760	FEMALE	51	Second	NO	NO		Yes	No	No	No	No	No	No	No	No	No	No	No	No	No	No	No	No
322	761	FEMALE	49	Second	NO	NO		Yes	No	No	No	No	Yes	No	No	No	No	No	No	No	No	No	No	No
323	762	FEMALE	53	Second	NO	NO		No	No	No	No	No	No	No	No	No	No	No	No	No	No	No	No	No
324	763	FEMALE	52	Second	NO	NO		No	No	No	No	No	No	No	No	No	No	No	No	No	No	No	No	No
325	764	FEMALE	55	Second	NO	NO		No	Yes	No	No	No	No	No	No	No	No	No	No	No	No	No	No	No
326	765	FEMALE	56	Second	NO	NO		Yes	Yes	No	No	No	Yes	No	No	No	No	No	No	No	No	No	No	No
327	766	FEMALE	53	Second	NO	NO		Yes	Yes	No	No	No	Yes	No	No	No	No	No	No	No	No	No	No	No
328	767	FEMALE	54	Second	NO	NO		Yes	Yes	No	No	No	Yes	No	No	No	No	No	No	No	No	No	No	No
329	768	FEMALE	49	Second	NO	NO		Yes	No	No	No	No	Yes	No	No	No	No	No	No	No	No	No	No	No
330	769	FEMALE	52	Second	NO	NO		No	Yes	No	No	No	No	No	No	No	No	No	No	No	No	No	No	No
331	770	FEMALE	51	Second	NO	NO		Yes	No	No	Yes	No	No	No	No	No	No	No	No	No	No	No	No	No
332	771	FEMALE	45	Second	NO	NO		Yes	No	No	Yes	No	No	No	No	No	No	No	No	No	No	No	No	No
333	772	MALE	52	Second	NO	NO		No	No	No	No	No	No	No	No	No	No	No	No	No	No	No	No	No
334	773	FEMALE	58	Second	NO	NO		No	Yes	No	No	No	No	No	No	No	No	No	No	No	No	No	No	No
335	774	FEMALE	41	Second	NO	NO		No	Yes	No	No	No	No	No	No	No	No	No	No	No	No	No	No	No
336	775	FEMALE	55	Second	NO	NO		No	No	No	No	No	No	No	No	No	No	No	No	No	No	No	No	No
337	776	FEMALE	55	Second	NO	NO		No	Yes	No	No	No	No	No	No	No	No	No	No	No	No	No	No	No
338	777	MALE	58	Second	NO	NO		No	No	No	No	No	No	No	No	No	No	No	No	No	No	No	No	No
339	778	MALE	55	Second	NO	NO		No	Yes	No	No	No	No	No	No	No	No	No	No	No	No	No	No	No
340	779	FEMALE	40	Second	NO	NO		No	No	No	No	No	No	No	No	No	No	No	No	No	No	No	No	No
341	780	FEMALE	37	Second	NO	NO		No	No	No	No	No	No	No	No	No	No	No	No	No	No	No	No	No
342	781	MALE	50	Second	NO	NO		No	Yes	No	No	No	No	No	No	No	No	No	No	No	No	No	No	No
343	782	FEMALE	25	Second	NO	NO		No	No	No	No	No	No	No	No	No	No	No	No	No	No	No	No	No
344	783	FEMALE	28	Second	NO	NO		Yes	No	No	No	No	Yes	No	No	No	No	No	No	No	No	No	No	No
345	784	FEMALE	46	Second	NO	NO		Yes	No	No	No	No	Yes	No	No	No	No	No	No	No	No	No	No	No
346	785	MALE	54	Second	NO	NO		No	No	No	No	No	No	No	No	No	No	No	No	No	No	No	No	No
347	786	FEMALE	40	Second	NO	NO		Yes	Yes	No	No	No	Yes	No	No	No	No	Yes	No	No	No	No	No	No
348	787	MALE	42	Second	NO	NO		Yes	No	No	No	No	No	No	No	No	No	Yes	No	No	No	No	No	No
349	788	FEMALE	47	Second	NO	NO		No	No	No	No	No	No	No	No	No	No	No	No	No	No	No	No	No
350	789	FEMALE	49	Second	NO	NO		No	No	No	No	No	No	No	No	No	No	No	No	No	No	No	No	No
351	790	FEMALE	49	Second	NO	NO		Yes	No	No	No	No	Yes	No	No	No	No	No	No	No	No	No	No	Yes
352	791	FEMALE	66	Second	NO	NO		No	Yes	No	No	No	No	No	No	No	No	No	No	No	No	No	No	No
353	792	FEMALE	59	Second	YES	NO		No	Yes	No	No	No	No	No	No	No	No	No	No	No	No	No	No	No
354	793	FEMALE	47	Second	NO	NO		No	No	No	No	No	No	No	No	No	No	No	No	No	No	No	No	No
355	794	FEMALE	42	Second	NO	NO		No	No	No	No	No	No	No	No	No	No	No	No	No	No	No	No	No
356	795	MALE	48	Second	YES	YES		No	No	No	No	No	No	No	No	No	No	No	No	No	No	No	No	No
357	796	FEMALE	48	Second	NO	NO		No	No	No	No	No	No	No	No	No	No	No	No	No	No	No	No	No
358	797	MALE	48	Second	NO	NO		No	No	No	No	No	No	No	No	No	No	No	No	No	No	No	No	No
359	798	FEMALE	25	Second	NO	NO		No	Yes	No	No	No	No	No	No	No	No	No	No	No	No	No	No	No
360	799	FEMALE	56	Second	YES	NO		Yes	No	No	No	No	No	Yes	No	No	No	Yes	No	No	No	Yes	No	No
361	800	FEMALE	57	Second	NO	NO		Yes	No	No	No	No	Yes	No	No	No	No	No	No	No	No	No	No	No
362	801	FEMALE	48	Second	YES	YES		Yes	No	No	No	No	Yes	No	No	No	No	No	No	No	No	No	No	No
363	802	FEMALE	45	Second	NO	NO		No	No	No	No	No	No	No	No	No	No	No	No	No	No	No	No	No
364	803	FEMALE	45	Second	NO	NO		No	No	No	No	No	No	No	No	No	No	No	No	No	No	No	No	No
365	804	FEMALE	45	Second	YES	NO		No	No	No	No	No	No	No	No	No	No	No	No	No	No	No	No	No
366	805	FEMALE	52	Second	YES	NO		No	No	No	No	No	No	No	No	No	No	No	No	No	No	No	No	No
367	806	FEMALE	49	Second	NO	NO		Yes	Yes	No	Yes	No	Yes	No	No	Yes	Yes	No	No	No	No	No	No	No
368	807	MALE	61	Second	NO	NO		Yes	Yes	No	No	No	No	No	No	No	No	No	No	No	No	No	No	No
369	808	MALE	63	Second	YES	YES		No	No	No	No	No	No	No	No	No	No	No	No	No	No	No	No	No
370	809	FEMALE	39	Second	NO	NO		Yes	No	No	No	No	No	No	No	No	No	No	No	No	No	No	No	No
371	810	MALE	40	Second	YES	NO		No	No	No	No	No	No	No	No	No	No	No	No	No	No	No	No	No
372	811	FEMALE	37	Second	NO	NO		Yes	No	No	No	No	Yes	No	No	No	No	No	No	No	No	No	No	No
373	812	MALE	41	Second	NO	YES		Yes	No	No	No	No	Yes	No	No	No	No	No	No	No	No	No	No	No
374	813	MALE	27	Second	NO	NO		No	No	No	No	No	No	No	No	No	No	No	No	No	No	No	No	No
375	814	MALE	67	Second	NO	YES		No	No	No	No	No	No	No	No	No	No	No	No	No	No	No	No	No
376	815	MALE	53	Second	YES	NO		Yes	Yes	No	No	No	No	No	No	No	No	No	No	No	No	No	No	No
377	816	FEMALE	52	Second	YES	NO		No	No	No	No	No	No	No	No	No	No	No	No	No	No	No	No	No
378	817	FEMALE	47	Second	YES	NO		Yes	No	No	No	No	No	No	No	No	No	Yes	No	No	No	No	No	No
379	818	FEMALE	45	Second	YES	NO		Yes	No	No	No	No	Yes	No	No	No	No	No	No	No	No	No	No	No
380	819	MALE	44	Second	YES	NO		Yes	No	No	No	No	Yes	No	No	No	No	No	No	No	No	No	No	No
381	820	FEMALE	50	Second	NO	NO		No	No	No	No	No	No	No	No	No	No	No	No	No	No	No	No	No
382	821	MALE	50	Second	NO	NO		No	No	No	No	No	No	No	No	No	No	No	No	No	No	No	No	No
383	822	FEMALE	49	Second	NO	NO		No	No	No	No	No	No	No	No	No	No	No	No	No	No	No	No	No
384	823	FEMALE	64	Second	NO	NO		No	No	No	No	No	No	No	No	No	No	No	No	No	No	No	No	No
385	824	FEMALE	59	Second	NO	NO		No	No	No	No	No	No	No	No	No	No	No	No	No	No	No	No	No
386	825	FEMALE	60	Second	NO	NO		No	Yes	No	No	No	No	No	No	No	No	No	No	No	No	No	No	No
387	826	FEMALE	43	Second	NO	NO		Yes	No	No	No	No	Yes	No	No	No	No	No	No	No	No	No	No	No
388	827	FEMALE	53	Second	NO	NO		No	No	No	No	No	No	No	No	No	No	No	No	No	No	No	No	No
389	828	MALE	63	Second	NO	NO		No	No	No	No	No	No	No	No	No	No	No	No	No	No	No	No	No
390	829	MALE	43	Second	YES	NO		No	No	No	No	No	No	No	No	No	No	No	No	No	No	No	No	No
391	830	MALE	47	Second	NO	NO		No	No	No	No	No	No	No	No	No	No	No	No	No	No	No	No	No
392	831	MALE	47	Second	NO	NO		Yes	No	No	No	No	No	No	No	Yes	No	No	No	No	No	No	No	No
393	832	FEMALE	53	Second	YES	NO		No	Yes	No	No	No	No	No	No	No	No	No	No	No	No	No	No	No
394	833	FEMALE	44	Second		NO		No	No	No	No	No	No	No	No	No	No	No	No	No	No	No	No	No
395	834	FEMALE	42	Second	NO	NO		Yes	No	No	No	No	No	No	No	No	No	No	No	No	No	No	No	No
396	835	MALE	58	Second	NO	NO		No	Yes	No	No	No	No	No	No	No	No	No	No	No	No	No	No	No
397	836	FEMALE	25	Second	NO	NO		Yes	No	No	No	No	No	No	No	No	No	Yes	No	No	No	No	No	No
398	837	FEMALE	57	Second	NO	NO		Yes	Yes	No	No	No	Yes	No	No	No	No	Yes	No	Yes	No	Yes	No	No
399	838	FEMALE	40	Second	YES	NO		Yes		No	Yes	No	No	No	No	No	No	Yes	No	No	No	No	No	No
400	839	MALE	60	Second	NO	NO		No	Yes	No	No	No	No	No	No	No	No	No	No	No	No	No	No	No
401	840	MALE	48	Second	NO	YES		No	No	No	No	No	No	No	No	No	No	No	No	No	No	No	No	No
402	841	FEMALE	40	Second	NO	NO		No	No	No	No	No	No	No	No	No	No	No	No	No	No	No	No	No
403	842	FEMALE	42	Second	NO	NO		Yes	No	No	No	No	No	No	No	No	No	Yes	No	No	No	No	No	No
404	843	FEMALE	47	Second	NO	NO		No	No	No	No	No	No	No	No	No	No	No	No	No	No	No	No	No
405	844	FEMALE	47	Second	YES	NO		No	No	No	No	No	No	No	No	No	No	No	No	No	No	No	No	No
406	845	MALE	29	Second	NO	YES		No	No	No	No	No	No	No	No	No	No	No	No	No	No	No	No	No
407	846	MALE	52	Second	NO	YES		No	No	No	No	No	No	No	No	No	No	No	No	No	No	No	No	No
408	847	FEMALE	39	Second	NO	NO		Yes	No	No	No	No	Yes	No	No	No	No	No	No	No	No	Yes	No	No
409	848	MALE	51	Second	YES	NO		No	No	No	No	No	No	No	No	No	No	No	No	No	No	No	No	No
410	849	MALE	47	Second	NO	NO		No	No	No	No	No	No	No	No	No	No	No	No	No	No	No	No	No
411	850	MALE	69	Second	YES	YES		No	No	No	No	No	No	No	No	No	No	No	No	No	No	No	No	No
412	851	FEMALE	62	Second	NO	YES		No	Yes	No	No	No	No	No	No	No	No	No	No	No	No	No	No	No
413	852	FEMALE	52	Second	NO	NO		Yes	Yes	Yes	No	No	No	No	No	No	No	No	No	No	No	No	No	No
414	853	MALE	46	Second	NO	NO		No	No	No	No	No	No	No	No	No	No	No	No	No	No	No	No	No
415	854	FEMALE	40	Second	NO	NO		No	No	No	No	No	No	No	No	No	No	No	No	No	No	No	No	No
416	855	FEMALE	37	Second	NO	NO		Yes	Yes	No	No	No	Yes	No	No	No	No	No	No	No	No	No	No	No
417	856	FEMALE	49	Second	YES	NO		Yes	No	No	No	No	Yes	No	No	No	No	No	No	No	No	No	No	No
418	857	FEMALE	53	Second	YES	NO		No	Yes	No	No	No	No	No	No	No	No	No	No	No	No	No	No	No
419	858	MALE	52	Second	NO	NO		No	No	No	No	No	No	No	No	No	No	No	No	No	No	No	No	No
420	859	FEMALE	57	Second	NO	NO		Yes	Yes	Yes	No	No	No	No	No	No	No	No	No	No	No	No	No	No
421	860	MALE	46	Second	YES	NO		No	No	No	No	No	No	No	No	No	No	No	No	No	No	No	No	No
422	861	FEMALE	57	Second	NO	YES		Yes	Yes	No	No	No	Yes	No	No	Yes	No	No	Yes	No	No	No	No	No
423	862	MALE	70	Second	YES	NO		No	Yes	No	No	No	No	No	No	No	No	No	No	No	No	No	No	No
424	863	FEMALE	65	Second	NO	NO		No	Yes	No	No	No	No	No	No	No	No	No	No	No	No	No	No	No
425	864	FEMALE	51	Second	NO	YES		No	No	No	No	No	No	No	No	No	No	No	No	No	No	No	No	No
426	865	MALE	55	Second	NO	NO		No	Yes	No	No	No	No	No	No	No	No	No	No	No	No	No	No	No
427	866	MALE	72	Second	NO	NO		No	Yes	No	No	No	No	No	No	No	No	No	No	No	No	No	No	No
428	867	FEMALE	52	Second	YES	YES		Yes	No	No	Yes	No	No	No	No	No	No	Yes	No	No	No	No	No	No
429	868	MALE	55	Second	NO	NO		No	Yes	No	No	No	No	No	No	No	No	No	No	No	No	No	No	No
430	869	MALE	51	Second	NO	NO		Yes	No	No	No	No	Yes	No	No	No	No	No	No	No	No	No	No	No
431	870	MALE	66	Second	NO	NO		No	No	No	No	No	No	No	No	No	No	No	No	No	No	No	No	No
432	871	MALE	53	Second	YES	YES		No	No	No	No	No	No	No	No	No	No	No	No	No	No	No	No	No
433	872	FEMALE	46	Second	YES	NO		Yes	Yes	No	No	No	Yes	No	No	No	No	No	No	No	No	No	No	No
434	873	FEMALE	43	Second	NO	NO		Yes	No	No	No	No	No	No	No	No	No	No	No	No	No	Yes	No	No
435	874	FEMALE	55	Second	YES	NO		Yes	Yes	No	No	Yes	No	Yes	No	No	No	No	No	No	No	No	No	No
436	875	FEMALE	48	Second	YES	NO		Yes	No	No	No	No	Yes	No	No	No	No	No	No	No	No	No	No	No
437	876	FEMALE	50	Second	YES	NO		Yes	No	No	No	No	No	No	No	No	No	Yes	No	No	No	No	No	No
438	877	FEMALE	66	Second	YES	NO		Yes	Yes	No	No	No	No	No	No	No	No	Yes	No	No	No	No	No	No
439	878	MALE	58	Second	YES	NO		No	No	No	No	No	No	No	No	No	No	No	No	No	No	No	No	No
